# Supplementary material for: Transfusional iron overload and intravenous iron infusions modify the mouse gut microbiota similarly to dietary iron
Source: NPJ Biofilms Microbiomes. 2019 Sep 24;5:26. doi: 10.1038/s41522-019-0097-2 (PMC6760189; doi:10.1038/s41522-019-0097-2)
Supplement: Supplementary file 1 — Supplementary Data 1 [file 41522_2019_97_MOESM1_ESM.xlsx]

## Sheet: Sheet1
Supplementary Data 1. Relative abundance of bacterial taxa common in all four complementary experiments
Sample	Diet	Treatment	p__Actinobacteria	p__Bacteroidetes	p__Cyanobacteria	p__Firmicutes	p__Proteobacteria	p__Verrucomicrobia	c__Actinobacteria	c__Bacteroidia	c__Bacilli	c__Clostridia	c__Erysipelotrichia	c__Betaproteobacteria	c__Gammaproteobacteria	c__Verrucomicrobiae	o__Bifidobacteriales	o__Coriobacteriales	o__Bacteroidales	o__Lactobacillales	c__Erysipelotrichia	o__Clostridiales	o__Erysipelotrichales	o__Burkholderiales	o__Enterobacteriales	o__Verrucomicrobiales	f__Eubacteriaceae	f__Bacteroidaceae	f__Lachnospiraceae	f__Ruminococcaceae	f__Erysipelotrichaceae	f__Porphyromonadaceae	f__Streptococcaceae	f__Coriobacteriaceae	f__Bifidobacteriaceae	f__Peptococcaceae	f__Clostridiaceae	f__Lactobacillaceae	f__Enterobacteriaceae	f__Verrucomicrobiaceae	f__Rikenellaceae	g__Parabacteroides	g__Bifidobacterium	g__Anaerofustis	g__Coprococcus	g__Ruminococcus	g__Oscillospira	g__Blautia	g__Bacteroides
Sample.1	Rep	none	0.4975	46.9119	0.115997	47.0459	4.46719	0.118575	0.4975	46.9119	4.81776	38.2688	3.95938	4.16301	0.0670207	0.118575	0.438212	0.0541321	46.9119	4.45172	3.95938	37.6734	3.95938	4.16301	0.064443	0.118575	3.33557	16.3943	9.8108	8.84415	3.95938	19.1344	0.371191	0.0541321	0.438212	3.42579	10.1871	4.07795	0.064443	0.118575	11.3832	11.5997	0.438212	0	0.0463989	3.9336	2.7298	0.229417	16.3917
Sample.2	Rep	none	1.93913	43.2004	0.0484206	48.6073	5.91423	0.0807009	1.93913	43.2004	13.2903	28.1646	7.15241	5.7851	0.0576435	0.0807009	1.86765	0.071478	43.2004	12.9744	7.15241	27.3138	7.15241	5.7851	0.0576435	0.0807009	1.46415	16.4053	8.87019	3.99585	7.15241	20.3136	0.46576	0.071478	1.86765	3.5739	7.48213	12.5017	0.0576435	0.0807009	6.47683	10.4773	1.86765	0	0.0368919	0.954577	1.35347	0.168319	16.403
Sample.3	Rep	none	2.29485	37.2255	0.11535	42.7138	17.2721	0.0505919	2.29485	37.2255	17.9014	14.9894	9.82293	16.841	0.167965	0.0505919	2.23009	0.0647577	37.2255	17.6505	9.82293	14.5988	9.82293	16.841	0.165942	0.0505919	0.993625	11.7495	4.60184	3.27229	9.82293	18.0512	0.479611	0.0647577	2.23009	0.706263	4.2477	17.1689	0.165942	0.0505919	7.42487	7.72033	2.23009	0	0.0303552	0.756855	1.50359	0.129515	11.7495
Sample.4	Rep	none	2.58932	39.8967	0.0499075	53.357	3.82233	0.0469718	2.58932	39.8967	16.8541	29.2076	7.29531	3.76068	0.0381646	0.0469718	2.48657	0.0851364	39.8967	16.5458	7.29531	28.5354	7.29531	3.76068	0.0381646	0.0469718	2.13134	15.715	7.86777	7.0076	7.29531	19.7751	1.40622	0.0851364	2.48657	3.63738	6.75513	15.1337	0.0381646	0.0469718	4.40654	9.29161	2.48657	0.00293574	0.0352288	1.89061	0.733934	0.22018	15.715
Sample.5	Rep	none	2.37797	45.3046	0.0430866	49.0839	2.96682	0.0636041	2.37797	45.3046	17.2818	25.5114	6.2886	2.89912	0.0287244	0.0636041	2.3513	0.0266727	45.3046	16.9536	6.2886	24.8302	6.2886	2.89912	0.0287244	0.0636041	1.59831	14.91	6.701	4.71081	6.2886	22.325	0.757094	0.0266727	2.3513	3.529	6.78307	16.1924	0.0287244	0.0636041	8.06951	12.7208	2.3513	0	0.0348797	2.13792	1.18591	0.227744	14.908
Sample.6	Def	none	1.41983	35.1458	0.0058309	36.7347	20.621	5.98251	1.41983	35.1458	12.1108	22.3294	2.29446	20.5539	0.0466472	5.98251	0.830904	0.588921	35.1458	11.8105	2.29446	22.3003	2.29446	20.5539	0.0466472	5.98251	0.693878	8.97085	8.3965	7.0758	2.29446	17.6997	1.34694	0.588921	0.830904	0.204082	4.76676	10.4169	0.0466472	5.98251	8.47522	15.2507	0.830904	0	0.0233236	4.53644	1.10787	0.180758	8.96793
Sample.7	Def	none	1.83886	37.2621	0.0051581	31.2606	15.6522	13.8366	1.83886	37.2569	11.6444	16.689	2.92722	14.7779	0.84077	13.8366	1.41848	0.415227	37.2569	11.4974	2.92722	16.6245	2.92722	14.7779	0.84077	13.8366	0.544179	9.04472	3.25992	3.75251	2.92722	25.0941	1.1451	0.415227	1.41848	0.196008	4.57523	10.342	0.84077	13.8366	3.11807	23.8227	1.41848	0	0.0386857	0.361067	0.809821	0.24501	9.04472
Sample.8	Def	none	3.42488	27.1664	0.00434906	39.1676	21.6452	8.53502	3.42488	27.1664	27.1077	9.78537	2.27456	8.73073	12.8971	8.53502	1.69178	1.72875	27.1664	27.025	2.27456	9.75928	2.27456	8.73073	12.8949	8.53502	0.447953	3.5858	3.76411	2.60508	2.27456	20.2079	2.32892	1.72875	1.69178	0.221802	2.20715	24.6548	12.8949	8.53502	3.37052	19.3033	1.69178	0	0.0260943	0.232674	0.315306	0.378368	3.5858
Sample.9	Def	none	4.24378	39.4493	0.00534145	38.1059	11.3426	6.797	4.24378	39.4386	21.7531	13.2708	3.08202	11.2705	0.058756	6.797	2.50514	1.73597	39.4386	21.5821	3.08202	13.2094	3.08202	11.2705	0.058756	6.797	0.632962	9.69741	3.53337	2.88705	3.08202	24.3036	1.45288	1.73597	2.50514	0.216329	4.83669	20.1213	0.058756	6.797	5.4376	21.0961	2.50514	0	0.0400609	0.611596	0.777181	0.272414	9.69741
Sample.10	Def	none	1.41272	41.9716	0.0172283	27.2069	8.78299	20.5361	1.41272	41.9613	8.32816	16.6115	2.26725	8.58659	0.124044	20.5361	0.885535	0.527186	41.9613	8.22135	2.26725	16.584	2.26725	8.58659	0.124044	20.5361	0.561643	5.50961	2.77031	4.87561	2.26725	30.6836	0.826959	0.527186	0.885535	0.165392	5.04445	7.39439	0.124044	20.5361	5.76804	29.4363	0.885535	0	0.0275653	0.361795	2.05017	0.155055	5.50961
Sample.11	Sup	none	2.05486	52.249	0.0505035	43.9822	0.928001	0.293551	2.05486	52.2427	4.00871	37.0822	2.89132	0.817525	0.0378776	0.293551	1.94754	0.104163	52.2427	3.60784	2.89132	36.978	2.89132	0.817525	0.0378776	0.293551	1.88441	26.2934	10.0028	5.22079	2.89132	18.0708	0.404028	0.104163	1.94754	5.30602	12.4807	3.20066	0.0378776	0.293551	7.87854	2.37051	1.94754	0	0.088381	0.725987	2.93867	0.233578	26.2902
Sample.12	Sup	none	0.379935	54.5399	0.0495567	42.5114	1.70971	0.624966	0.379935	54.5372	1.95474	38.7396	1.81708	1.61885	0.0578162	0.624966	0.319366	0.0605694	54.5372	1.59408	1.81708	38.657	1.81708	1.61885	0.0523099	0.624966	1.58857	27.0745	10.7428	6.38456	1.81708	20.5385	0.322119	0.0605694	0.319366	5.62194	11.9294	1.26645	0.0523099	0.624966	6.92418	2.34018	0.319366	0	0.0495567	1.7923	2.83575	0.14867	27.0745
Sample.13	Sup	none	0.393912	53.3769	0.0573658	45.1354	0.581306	0.0917852	0.393912	53.3693	1.7248	41.8655	1.54505	0.439804	0.049717	0.0917852	0.336546	0.0573658	53.3693	1.31176	1.54505	41.7585	1.54505	0.439804	0.049717	0.0917852	1.82423	28.071	9.74453	6.91449	1.54505	17.2671	0.290653	0.0573658	0.336546	3.16277	17.313	1.02111	0.049717	0.0917852	8.03121	3.18571	0.336546	0.00382438	0.110907	1.25822	3.80144	0.256234	28.071
Sample.14	Sup	none	7.20825	32.0817	0.0260494	59.9583	0.472611	0.0707056	7.20825	32.0817	6.40816	47.7374	5.81274	0.364692	0.0632629	0.0707056	7.078	0.130247	32.0817	6.31512	5.81274	47.6332	5.81274	0.364692	0.0632629	0.0707056	3.60971	5.21733	22.2425	4.22745	5.81274	25.9564	1.19827	0.130247	7.078	1.78625	15.1496	5.10569	0.0632629	0.0707056	0.908008	1.18339	7.078	0	0.148854	2.11745	0.379577	0.338642	5.21733
Sample.15	Sup	none	0.234715	38.3599	0.00579542	60.397	0.538974	0.347725	0.234715	38.3599	2.2747	54.3263	3.796	0.431759	0.0695451	0.347725	0.194147	0.0376702	38.3599	1.8951	3.796	54.2191	3.796	0.431759	0.0695451	0.347725	2.98464	20.1101	11.1301	9.75369	3.796	14.6132	0.588235	0.0376702	0.194147	11.4633	16.8937	1.30107	0.0695451	0.347725	3.63373	1.70675	0.194147	0.00289771	0.153579	2.5326	4.22196	0.34193	20.1072
Sample.16	Rep	IV iron	0.695391	40.5406	0.0374966	54.036	4.17917	0.293155	0.695391	40.5406	6.07104	42.6677	5.29725	4.05645	0.0613581	0.293155	0.576084	0.119307	40.5406	5.61426	5.29725	41.8632	5.29725	4.05645	0.0613581	0.293155	6.24489	19.8221	10.0014	3.56899	5.29725	14.1976	0.330652	0.119307	0.576084	7.90496	10.332	5.2802	0.0613581	0.293155	6.51418	3.94055	0.576084	0	0.0443142	0.72607	1.58167	0.238615	19.8187
Sample.17	Rep	IV iron	0.607947	39.8997	0.0115251	53.8393	5.19492	0.190163	0.607947	39.894	5.3822	46.0973	2.35975	5.08831	0.0576253	0.190163	0.509984	0.0979629	39.894	4.84628	2.35975	45.4029	2.35975	5.08831	0.0518627	0.190163	9.28919	22.3154	10.4215	4.84917	2.35975	11.2946	0.244907	0.0979629	0.509984	6.4425	10.7644	4.5985	0.0518627	0.190163	6.27539	3.38837	0.509984	0	0.0432189	1.94773	1.5991	0.218976	22.3125
Sample.18	Rep	IV iron	0.651984	32.037	0.0345574	61.2772	4.89333	0.601299	0.651984	32.0324	7.50818	46.3784	7.38838	4.73667	0.0898493	0.601299	0.55983	0.0921532	32.0324	7.36304	7.38838	45.261	7.38838	4.73667	0.0898493	0.601299	3.33825	12.1458	13.9243	5.08916	7.38838	10.7451	0.352486	0.0921532	0.55983	5.8955	14.0464	7.01055	0.0898493	0.601299	9.14159	3.45114	0.55983	0	0.0760264	0.997558	1.82694	0.336359	12.1458
Sample.19	Rep	IV iron	0.564223	43.3667	0.0220783	53.0345	2.58561	0.21097	0.564223	43.3642	2.56354	45.2703	5.19821	2.4605	0.0466098	0.21097	0.480816	0.0834069	43.3642	1.99931	5.19821	44.5025	5.19821	2.4605	0.0441566	0.21097	6.89824	22.5935	11.5887	3.71651	5.19821	13.9069	0.365519	0.0834069	0.480816	7.07732	11.4783	1.62398	0.0441566	0.21097	6.85899	3.53989	0.480816	0.00245314	0.0932195	0.892945	1.70494	0.250221	22.5935
Sample.20	Rep	IV iron	1.1018	40.2416	0.00966495	54.7938	2.33892	0.599227	1.1018	40.2352	6.13724	43.3183	5.33827	2.17461	0.0869845	0.599227	0.876289	0.225515	40.2352	5.75709	5.33827	42.3099	5.33827	2.17461	0.0869845	0.599227	7.38724	14.7455	9.67461	6.0857	5.33827	17.5902	0.798969	0.225515	0.876289	6.76869	10.3866	4.94845	0.0869845	0.599227	7.89948	3.45039	0.876289	0.0064433	0.0483247	2.71907	1.62693	0.23518	14.7455
Sample.21	Def	IV iron	1.41085	39.7158	0.0180879	41.0594	12.0827	0.289406	1.41085	39.7158	6.20672	28.2817	6.57106	11.9509	0.0956072	0.289406	1.3385	0.0723514	39.7158	6.12403	6.57106	28.2016	6.57106	11.9509	0.0956072	0.289406	0.940568	19.9509	8.94574	5.5478	6.57106	18.1163	0.857881	0.0723514	1.3385	0.299742	10.5969	5.26357	0.0956072	0.289406	1.64858	7.72351	1.3385	0	0.0439276	0.614987	1.42636	0.229974	19.9509
Sample.22	Def	IV iron	4.7533	26.33	0.0173207	66.858	1.82115	0.0717573	4.7533	26.3201	17.8057	48.6688	0.38353	1.72712	0.0692829	0.0717573	4.5603	0.193002	26.3201	17.6201	0.38353	47.9957	0.38353	1.72712	0.0420646	0.0717573	11.7707	12.372	7.97991	3.20186	0.38353	9.39526	0.630969	0.193002	4.5603	11.0383	11.2139	16.9842	0.0420646	0.0717573	4.5504	2.29871	4.5603	0	0.0519622	0.675508	1.26936	0.442916	12.367
Sample.23	Def	IV iron	2.17342	35.5602	0.00677079	57.1567	4.87497	0.119617	2.17342	35.5579	6.04631	50.659	0.451386	4.81177	0.0383678	0.119617	2.01769	0.153471	35.5579	5.54076	0.451386	50.0655	0.451386	4.81177	0.0383678	0.119617	11.49	23.0252	5.98538	5.70552	0.451386	7.0845	0.616142	0.153471	2.01769	11.551	11.9166	4.92462	0.0383678	0.119617	5.44823	3.53661	2.01769	0	0.0609371	1.04496	2.42846	0.440101	23.0252
Sample.24	Def	IV iron	5.99365	34.6146	0.00477772	56.4583	2.64447	0.191109	5.99365	34.6146	12.1665	43.8212	0.470605	2.52741	0.0907766	0.191109	5.71176	0.281885	34.6146	11.4617	0.470605	42.6053	0.470605	2.52741	0.0907766	0.191109	7.9549	18.2748	8.72172	4.38833	0.470605	12.1688	0.492105	0.281885	5.71176	6.1107	11.8463	10.9696	0.0907766	0.191109	4.16856	3.1724	5.71176	0.00238886	0.0740546	0.790712	2.18581	0.508827	18.2748
Sample.25	Def	IV iron	4.93338	38.4751	0.044485	49.4695	6.78173	0.0911942	4.93338	38.4706	6.58378	42.4809	0.404813	6.49925	0.0489335	0.0911942	4.21718	0.713984	38.4706	6.39694	0.404813	42.1517	0.404813	6.49925	0.0467092	0.0911942	5.04682	18.2033	9.29291	6.49481	0.404813	10.5452	0.516026	0.713984	4.21718	6.03884	11.873	5.87424	0.0467092	0.0911942	9.71997	3.97918	4.21718	0.00222425	0.0867457	1.39238	3.14954	0.375898	18.2033
Sample.26	Rep	Trans	1.46786	39.7302	0.0122468	57.7889	0.486371	0.239686	1.46786	39.7285	14.6786	42.5487	0.559852	0.411141	0.0384898	0.239686	1.43112	0.0349907	39.7285	14.4862	0.559852	40.9619	0.559852	0.411141	0.0367403	0.239686	3.64778	19.0979	10.5462	10.1526	0.559852	15.6601	0.358655	0.0349907	1.43112	3.78775	10.8821	14.1205	0.0367403	0.239686	4.97043	6.06914	1.43112	0.00174954	0.0804787	2.53683	3.37486	0.206445	19.0962
Sample.27	Rep	Trans	4.71528	36.1169	0.0038777	57.7253	0.74064	0.527367	4.71528	36.1169	20.9027	35.7698	1.05086	0.697986	0.025205	0.527367	4.60089	0.112453	36.1169	20.7244	1.05086	34.7287	1.05086	0.697986	0.0213273	0.527367	3.94556	14.5317	13.1299	3.92617	1.05086	17.7715	0.562266	0.112453	4.60089	4.33527	8.34674	20.1601	0.0213273	0.527367	3.81178	7.66039	4.60089	0.00193885	0.0969424	0.932586	1.00045	0.2695	14.5297
Sample.28	Rep	Trans	2.27872	48.3155	0.0184098	46.0163	2.58965	0.597296	2.27872	48.3155	15.4601	29.5068	1.04936	2.52419	0.0450017	0.597296	2.23986	0.0388651	48.3155	15.1533	1.04936	29.0752	1.04936	2.52419	0.0388651	0.597296	3.1808	16.7877	5.82159	6.64185	1.04936	23.2454	0.945037	0.0388651	2.23986	2.09258	9.77151	14.198	0.0388651	0.597296	8.28032	5.91159	2.23986	0.00409107	0.0675026	1.84098	3.10921	0.276147	16.7856
Sample.29	Rep	Trans	2.26887	36.7221	0.0165611	59.7524	1.00609	0.060034	2.26887	36.7221	16.7329	42.3136	0.705916	0.91707	0.060034	0.060034	2.22333	0.045543	36.7221	16.3313	0.705916	41.5973	0.705916	0.91707	0.0558937	0.060034	5.36786	14.4081	10.3403	7.9576	0.705916	15.9815	0.739039	0.045543	2.22333	3.76765	12.0896	15.5923	0.0558937	0.060034	6.33255	6.96187	2.22333	0.00414027	0.113857	1.80723	3.31429	0.356063	14.4081
Sample.30	Rep	Trans	3.95943	32.7595	0.013958	61.3572	1.43535	0.374541	3.95943	32.7595	22.8284	37.8868	0.64207	1.33997	0.0860745	0.374541	3.87335	0.0837482	32.7595	22.4422	0.64207	36.8004	0.64207	1.33764	0.0465268	0.374541	8.33992	9.37049	4.86205	6.51142	0.64207	19.5133	1.13758	0.0837482	3.87335	6.21365	8.77495	21.3046	0.0465268	0.374541	3.87568	6.37184	3.87335	0.00930536	0.0604848	2.74741	1.87968	0.258224	9.36584
Sample.31	Def	Trans	1.13976	39.4925	0.0577524	50.9172	8.10912	0.118902	1.13976	39.4908	9.42893	38.9812	2.50713	8.01739	0.0543552	0.118902	0.784753	0.353309	39.4908	9.06543	2.50713	38.9336	2.50713	8.01739	0.050958	0.118902	7.18168	18.8494	5.18583	4.71871	2.50713	14.095	0.944422	0.353309	0.784753	0.258187	9.4714	8.11761	0.050958	0.118902	6.54641	9.67183	0.784753	0.0016986	0.0390678	0.529963	2.56489	0.361802	18.8494
Sample.32	Def	Trans	3.25573	31.2564	0.013575	55.7909	9.43008	0.0475124	3.25573	31.2564	18.8986	29.1817	7.71058	9.28528	0.0701373	0.0475124	0.457024	2.79871	31.2564	18.6339	7.71058	29.1341	7.71058	9.28528	0.0656123	0.0475124	2.66748	14.2288	4.92998	7.94136	7.71058	11.1812	1.9186	2.79871	0.457024	0.280549	8.84409	16.7017	0.0656123	0.0475124	5.84629	8.68572	0.457024	0	0.0248874	1.33713	3.34623	0.432136	14.2266
Sample.33	Def	Trans	1.76375	43.0767	0.0416089	47.7208	7.20758	0.0392973	1.76375	43.0767	10.7097	33.7147	3.29635	7.06657	0.106334	0.0392973	1.41008	0.351364	43.0767	10.1086	3.29635	33.6523	3.29635	7.06657	0.099399	0.0392973	5.25659	21.7707	5.19649	3.29635	3.29635	13.0652	0.628756	0.351364	1.41008	0.228849	13.3264	9.47758	0.099399	0.0392973	8.24087	8.34027	1.41008	0.0023116	0.0277393	0.6773	1.67129	0.330559	21.7707
Sample.34	Def	Trans	5.28836	29.6069	0.0102987	59.7202	5.21284	0.0480604	5.28836	29.6069	17.7154	32.3155	9.68932	5.14933	0.0429111	0.0480604	4.57947	0.707175	29.6069	17.2863	9.68932	32.2537	9.68932	5.14933	0.0377618	0.0480604	5.97151	14.1847	4.92963	3.1737	9.68932	10.4583	1.57913	0.707175	4.57947	0.259183	8.95812	15.7055	0.0377618	0.0480604	4.96395	5.70374	4.57947	0.00514933	0.0291795	1.138	1.12255	0.353587	14.1847
Sample.35	Def	Trans	1.9804	33.8358	0.0080504	59.6776	4.26067	0.0684284	1.9804	33.8358	5.72383	49.1436	4.8081	4.13388	0.0905669	0.0684284	1.84757	0.130819	33.8358	5.14823	4.8081	49.0732	4.8081	4.12985	0.0623906	0.0684284	9.12512	19.5484	11.3108	8.15505	4.8081	12.0796	1.09888	0.130819	1.84757	0.281764	15.6741	4.04532	0.0623906	0.0684284	2.20782	4.57464	1.84757	0.0020126	0.126794	3.00682	3.87224	1.73285	19.5484
Sample.36	Rep	none	0.0227964	49.1569	0.0145068	45.505	5.24442	0.00165792	0.0227964	49.1466	1.34872	41.7622	2.39404	0.0862119	0.00953305	0.00165792	0.011191	0.0116054	49.1466	1.17754	2.39404	40.6841	2.39404	0.0853829	0.00538824	0.00165792	1.60735	34.9324	10.1817	11.855	2.39404	11.0865	0.345677	0.0116054	0.011191	0.209727	16.1971	0.828961	0.00538824	0.00165792	3.10404	3.75436	0.011191	0	0.0107765	0.471264	1.09754	0.443494	34.932
Sample.37	Rep	none	0.0262143	49.6729	0.0350869	44.7192	5.46024	0.00403297	0.0262143	49.6665	0.916292	42.07	1.73297	0.11373	0.010889	0.00403297	0.0145187	0.00604946	49.6665	0.740454	1.73297	41.2936	1.73297	0.1101	0.00685606	0.00403297	0.940893	36.8069	7.45415	16.1638	1.73297	9.4549	0.246011	0.00604946	0.0145187	0.171401	15.8907	0.494039	0.00685606	0.00403297	3.38891	3.64379	0.0145187	0.000403297	0.0540418	0.482747	1.37726	0.362564	36.8025
Sample.38	Rep	none	0.0551663	50.2017	0.471421	42.6212	6.54427	0.00182368	0.0551663	50.1858	1.36411	35.9164	5.34064	0.291333	0.0209723	0.00182368	0.034194	0.0209723	50.1858	1.14345	5.34064	34.4698	5.34064	0.289965	0.0155013	0.00182368	2.06987	25.1107	5.85902	9.96184	5.34064	20.7393	0.367471	0.0209723	0.034194	0.164587	15.4908	0.773695	0.0155013	0.00182368	4.32303	5.01329	0.034194	0.0022796	0.011398	0.274463	2.35574	0.360632	25.097
Sample.39	Rep	none	0.138868	44.7198	0.178545	50.1968	4.60356	0.0123319	0.138868	44.7026	4.08133	37.2091	8.90578	0.238059	0.0123319	0.0123319	0.101872	0.0364596	44.7026	3.86847	8.90578	35.7615	8.90578	0.236451	0.00965106	0.0123319	2.62777	21.3685	9.287	4.4679	8.90578	18.4132	0.818195	0.0364596	0.101872	0.346366	17.2834	3.04759	0.00965106	0.0123319	4.88612	4.46737	0.101872	0	0.021983	0.352264	2.2117	0.282025	21.3621
Sample.40	Rep	none	0.0587954	52.0384	0.252621	40.7148	6.80631	0.0229202	0.0587954	52.0255	4.90294	33.9972	1.81468	0.423028	0.0368717	0.0229202	0.0498266	0.00896879	52.0255	4.59202	1.81468	33.3659	1.81468	0.418045	0.0333838	0.0229202	2.54464	32.762	4.67971	9.34099	1.81468	11.5991	0.399111	0.00896879	0.0498266	0.229701	15.7552	4.19042	0.0333838	0.0229202	7.65237	3.58253	0.0498266	0.000498266	0.00847052	0.315402	0.972615	0.324869	32.7441
Sample.41	Def	none	0.375739	41.023	0.00836214	46.7923	11.1668	0.608206	0.375739	41.0219	13.6481	24.6471	8.49705	10.8892	0.219645	0.608206	0.308842	0.0668971	41.0219	13.2161	8.49705	24.6243	8.49705	10.8892	0.215743	0.608206	0.556361	21.2142	12.9797	1.0737	8.49705	17.7484	0.187869	0.0668971	0.308842	0.0819489	6.44832	13.0265	0.215743	0.608206	2.05932	14.733	0.308842	0.000557476	0.0167243	0.255881	0.668413	0.209053	21.2142
Sample.42	Def	none	0.526685	44.5151	0.0755491	46.1902	7.59538	0.247693	0.526685	44.5141	12.7025	26.0331	7.45454	7.17824	0.0663753	0.247693	0.382602	0.144083	44.5141	12.199	7.45454	26.011	7.45454	7.17824	0.053424	0.247693	2.98149	26.5161	8.10588	1.98694	7.45454	15.5458	0.306513	0.144083	0.382602	0.0631374	8.48848	11.8844	0.053424	0.247693	2.45211	10.1214	0.382602	0	0.0507258	0.242297	1.19691	0.205062	26.5156
Sample.43	Def	none	0.87661	42.8928	0.0437107	46.8609	9.12836	0.0862239	0.87661	42.8922	19.2687	16.3245	11.2678	8.82957	0.237715	0.0862239	0.682606	0.194004	42.8922	19.0711	11.2678	16.3023	11.2678	8.82957	0.234122	0.0862239	2.1071	19.1681	3.83637	0.929901	11.2678	19.1465	0.262863	0.194004	0.682606	0.0580814	8.59245	18.807	0.234122	0.0862239	4.57765	12.2923	0.682606	0	0.00718533	0.110774	0.561054	0.099397	19.1681
Sample.44	Def	none	0.429178	36.1589	0.00804414	61.2377	1.91829	0.0468453	0.429178	36.1565	13.9504	36.8284	10.4588	1.85394	0.0132492	0.0468453	0.366245	0.0629336	36.1565	13.7171	10.4588	36.8081	10.4588	1.85394	0.0132492	0.0468453	11.0101	23.8069	5.70424	1.42807	10.4588	11.2684	0.424447	0.0629336	0.366245	0.0809146	16.2695	13.2913	0.0132492	0.0468453	1.08075	6.45093	0.366245	0.000473185	0.0440062	0.315614	0.723026	0.208674	23.8064
Sample.45	Def	none	0.285517	40.8956	0.0482563	50.2686	8.09661	0.00562991	0.285517	40.8956	15.7428	27.3758	7.14998	8.04996	0.00965127	0.00562991	0.173723	0.111794	40.8956	15.2755	7.14998	27.3573	7.14998	8.04996	0.008847	0.00562991	8.86147	14.2236	7.62611	1.20239	7.14998	25.0386	0.988451	0.111794	0.173723	0.0522777	8.35961	14.2871	0.008847	0.00562991	1.63348	13.1161	0.173723	0	0.0160854	0.43672	0.362727	0.197851	14.2236
Sample.46	Sup	none	0.196623	52.391	0.0391011	46.4382	0.521721	0.0044687	0.196623	52.3827	4.25532	40.3943	1.7886	0.416706	0.0145233	0.0044687	0.179865	0.0167576	52.3827	4.04306	1.7886	40.373	1.7886	0.416706	0.0139647	0.0044687	3.80789	28.1651	8.05986	9.31165	1.7886	17.6056	0.299403	0.0167576	0.179865	5.43897	13.2804	3.74365	0.0139647	0.0044687	6.60474	3.24148	0.179865	0	0.0592103	3.86487	4.89937	0.201091	28.1651
Sample.47	Sup	none	0.19443	44.9656	0.0249982	54.4194	0.223317	0.00388861	0.19443	44.9579	1.23824	50.6974	2.48371	0.187209	0.00222206	0.00388861	0.180543	0.0138879	44.9579	1.07103	2.48371	50.683	2.48371	0.187209	0.00166655	0.00388861	3.42198	22.8706	11.9314	9.37932	2.48371	17.0004	0.129435	0.0138879	0.180543	8.73604	16.7816	0.934932	0.00166655	0.00388861	5.0813	1.95819	0.180543	0	0.071106	4.73021	4.19303	0.235539	22.8706
Sample.48	Sup	none	0.0509938	52.8332	0.0833898	44.3526	1.12066	0.00539934	0.0509938	52.8308	1.72299	42.0861	0.543534	0.993479	0.00539934	0.00539934	0.0461944	0.00479941	52.8308	1.53821	0.543534	42.0681	0.543534	0.993479	0.00299963	0.00539934	4.25408	36.6819	9.0229	6.77377	0.543534	13.061	0.172779	0.00479941	0.0461944	6.35262	15.3575	1.36543	0.00299963	0.00539934	3.07882	2.97744	0.0461944	0	0.0521936	3.11422	3.2828	0.254969	36.6819
Sample.49	Sup	none	0.0597174	52.8247	0.0107923	46.3191	0.452557	0.00215846	0.0597174	52.811	3.04559	42.1893	1.08427	0.344634	0.05612	0.00215846	0.0467666	0.0129508	52.811	2.79521	1.08427	42.1763	1.08427	0.344634	0.05612	0.00215846	2.61677	29.0464	14.007	7.05241	1.08427	18.7901	0.225919	0.0129508	0.0467666	6.04225	12.1262	2.56785	0.05612	0.00215846	4.9623	3.98739	0.0467666	0	0.082741	4.13633	2.45633	0.263332	29.0464
Sample.50	Sup	none	0.0476358	53.5563	0.0327883	45.0462	0.708351	0.000618647	0.0476358	53.5452	2.46902	41.5873	0.989836	0.566681	0.0253645	0.000618647	0.0296951	0.0179408	53.5452	2.23579	0.989836	41.5651	0.989836	0.566681	0.0241272	0.000618647	3.14706	28.9855	9.80865	9.6608	0.989836	18.6139	0.353248	0.0179408	0.0296951	4.13937	14.451	1.88192	0.0241272	0.000618647	5.92417	3.19779	0.0296951	0	0.0340256	4.9467	4.31692	0.161467	28.9855
Sample.51	Def	none	6.37133	29.426	0.0467922	58.0767	6.0324	0.00632327	6.37133	29.4159	22.6727	33.2756	2.12841	4.70957	1.28236	0.00632327	6.05516	0.316164	29.4159	22.0455	2.12841	33.2718	2.12841	4.70957	1.27224	0.00632327	0.738558	6.61667	5.62898	5.82373	2.12841	21.083	0.52989	0.316164	6.05516	0.130259	13.3105	21.5118	1.27224	0.00632327	1.71614	14.584	6.05516	0	0.0467922	3.18566	2.48505	0.64118	6.61667
Sample.52	Def	none	1.54196	33.0966	0.0789092	23.6831	41.5903	0.00517438	1.54196	33.0953	3.7967	18.3483	1.53808	1.78387	39.7573	0.00517438	1.0491	0.488979	33.0953	3.59102	1.53808	18.3445	1.53808	1.78387	39.7496	0.00517438	0.209562	15.4326	7.63091	1.82138	1.53808	16.8685	0.503208	0.488979	1.0491	0.113836	7.96854	3.08005	39.7496	0.00517438	0.794267	6.59862	1.0491	0	0.034927	1.54196	0.124185	2.28061	15.4326
Sample.53	Def	none	14.1421	24.409	0.0227	56.8084	4.3811	0.194571	14.1421	24.409	33.4582	19.6923	3.65794	4.09249	0.220514	0.194571	12.7477	1.39443	24.409	33.0334	3.65794	19.6923	3.65794	4.09249	0.207543	0.194571	0.779907	6.92512	5.16425	1.82735	3.65794	16.2273	1.00691	1.39443	12.7477	0.105393	9.45779	32.0184	0.207543	0.194571	1.25661	12.0278	12.7477	0	0.129714	1.26958	0.372929	1.07825	6.92512
Sample.54	Def	none	13.1555	23.0863	0.0558145	47.8721	15.6992	0.0460469	13.1555	23.0807	28.4068	15.0169	4.44841	1.50141	14.1504	0.0460469	10.0201	3.13259	23.0807	28.3384	4.44841	15.0113	4.44841	1.50141	14.1364	0.0460469	0.955823	1.58792	5.79912	0.569308	4.44841	21.1369	1.69397	3.13259	10.0201	0.104652	7.14565	26.6319	14.1364	0.0460469	0.355817	13.0564	10.0201	0	0.0586052	0.452097	0.0334887	3.85957	1.58792
Sample.55	Def	none	13.8516	15.6898	0.00578478	58.1833	12.2117	0.0462782	13.8516	15.6869	45.6607	8.11604	4.40655	0.53943	11.6288	0.0462782	12.9015	0.948703	15.6869	45.626	4.40655	8.10881	4.40655	0.53943	11.6245	0.0462782	0.34564	4.55985	5.45938	0.400596	4.40655	9.67649	0.992089	0.948703	12.9015	0.122927	1.44909	44.6339	11.6245	0.0462782	1.45053	7.82247	12.9015	0.00144619	0.0159081	0.279116	0.052063	2.30523	4.55985
Sample.56	Rep	none	1.58048	35.5873	0.0149415	61.6369	0.295509	0.866606	1.58048	35.564	8.35727	51.6328	1.64688	0.219142	0.0514651	0.866606	1.48585	0.0830082	35.564	7.65004	1.64688	51.6245	1.64688	0.219142	0.0365236	0.866606	10.0274	16.9486	23.234	2.65958	1.64688	17.9563	0.416701	0.0830082	1.48585	5.60305	8.61293	7.23334	0.0365236	0.866606	0.657425	5.32083	1.48585	0.00664066	0.0149415	0.962895	1.2335	1.00606	16.947
Sample.57	Rep	none	9.6205	34.6901	0.418809	53.2386	1.94587	0.0393106	9.6205	34.6764	5.66223	44.3196	3.25673	1.77049	0.0952525	0.0393106	8.59389	1.02661	34.6764	5.19504	3.25673	44.3181	3.25673	1.77049	0.0680375	0.0393106	12.4735	16.0674	12.596	2.70638	3.25673	15.8149	0.882976	1.02661	8.59389	8.14333	7.7593	4.30904	0.0680375	0.0393106	2.79407	3.62715	8.59389	0.0211672	0.0257031	0.910191	0.849713	1.53311	16.0644
Sample.58	Rep	none	4.91394	42.4937	0.175812	50.8061	0.951142	0.596002	4.91394	42.4867	6.03914	42.7451	2.02184	0.866752	0.0369205	0.596002	4.79439	0.117794	42.4867	5.6629	2.02184	42.7311	2.02184	0.866752	0.0158231	0.596002	13.8206	29.7263	12.6004	2.40159	2.02184	11.2291	0.555565	0.117794	4.79439	6.63514	7.11862	5.10382	0.0158231	0.596002	1.53132	2.96419	4.79439	0.0210974	0.0210974	1.2676	0.958174	0.849171	29.721
Sample.59	Rep	none	8.63743	33.0935	0.0727296	57.4232	0.479067	0.240324	8.63743	33.0904	18.3895	36.6193	2.41272	0.395269	0.0300405	0.240324	8.04136	0.589742	33.0904	17.8551	2.41272	36.6051	2.41272	0.395269	0.0237162	0.240324	7.99867	17.8298	12.3862	2.09493	2.41272	11.2747	0.686188	0.589742	8.04136	4.48394	8.45244	17.1673	0.0237162	0.240324	3.9859	1.89887	8.04136	0.0300405	0.0268783	0.787377	0.591323	1.29806	17.8219
Sample.60	Rep	none	11.8641	25.5769	0.423231	61.6393	0.407051	0.0144767	11.8641	25.5505	11.8249	47.4521	2.36141	0.124329	0.0289534	0.0144767	10.3568	1.50643	25.5505	11.6989	2.36141	47.447	2.36141	0.124329	0.0246956	0.0144767	10.3244	13.534	17.1907	1.93307	2.36141	9.77433	2.12808	1.50643	10.3568	10.3755	6.84152	9.5691	0.0246956	0.0144767	2.24219	1.65545	10.3568	0.0442817	0.0161799	1.45534	0.0996338	1.59244	13.5255
Sample.61	Sup	none	8.30746	29.6847	0.139482	60.3706	1.4629	0.0016605	8.30746	29.6664	4.27744	45.2452	10.8464	1.33836	0.0763828	0.0016605	7.29788	1.0046	29.6664	3.57671	10.8464	45.0575	10.8464	1.33836	0.0564568	0.0016605	8.94841	13.6559	14.5891	4.93167	10.8464	14.1873	0.295568	1.0046	7.29788	5.70712	10.3615	3.2745	0.0564568	0.0016605	1.80994	4.7075	7.29788	0.0215864	0.0963087	2.00422	2.2234	0.4035	13.6559
Sample.62	Sup	none	1.31201	32.7164	0.0186321	65.1409	0.80118	0.00155267	1.31201	32.7024	4.29314	58.0809	2.76376	0.709572	0.0248428	0.00155267	0.813601	0.496856	32.7024	3.5696	2.76376	57.9644	2.76376	0.709572	0.0186321	0.00155267	3.65034	22.02	21.4844	6.81314	2.76376	9.1701	0.181663	0.496856	0.813601	16.4677	9.10644	3.3662	0.0186321	0.00155267	1.51075	3.29012	0.813601	0.0217374	0.0310535	6.02438	0.371089	1.58528	22.02
Sample.63	Sup	none	0.882034	22.176	0.0437247	76.5515	0.271395	0.0648332	0.882034	22.1639	6.43055	52.0475	18.0734	0.161329	0.0256317	0.0648332	0.253302	0.622701	22.1639	6.33406	18.0734	51.8802	18.0734	0.161329	0.0165852	0.0648332	2.53604	9.72951	22.7625	1.57108	18.0734	11.5946	0.425185	0.622701	0.253302	9.98884	14.6689	5.90736	0.0165852	0.0648332	0.839817	1.72336	0.253302	0.0452325	0.0512635	1.18208	0.138713	3.29594	9.72951
Sample.64	Sup	none	0.445537	50.9483	1.07714	46.9623	0.534303	0.0221915	0.445537	50.9227	10.4368	34.7894	1.73435	0.430174	0.04609	0.0221915	0.334579	0.110957	50.9227	9.63282	1.73435	34.6085	1.73435	0.430174	0.0392619	0.0221915	4.51341	35.1701	8.37131	3.95009	1.73435	11.9817	0.206552	0.110957	0.334579	7.74995	9.6294	9.42626	0.0392619	0.0221915	3.76914	5.57177	0.334579	0.0170704	0.0136563	3.11193	0.48992	2.01772	35.1701
Sample.65	Sup	none	0.949125	41.6622	0.638177	55.873	0.838421	0.011396	0.949125	41.6524	12.1107	41.2096	2.55271	0.670737	0.030932	0.011396	0.747253	0.198616	41.6524	10.7497	2.55271	40.1905	2.55271	0.670737	0.026048	0.011396	2.15385	25.7241	11.8714	6.47619	2.55271	11.7558	0.3663	0.198616	0.747253	6.66829	12.2247	10.372	0.026048	0.011396	4.16443	2.7383	0.747253	0.026048	0.04884	4.03419	1.71266	0.944241	25.7241
Sample.66	Def	IV iron	0.0943651	53.6032	0.042368	43.9106	2.33024	0.00770327	0.0943651	53.5878	2.73659	40.7792	0.392867	2.24743	0.042368	0.00770327	0.0731811	0.0115549	53.5878	1.66968	0.392867	40.6309	0.392867	2.24743	0.0327389	0.00770327	8.7278	28.4347	7.94015	6.31476	0.392867	21.3592	0.119401	0.0115549	0.0731811	7.86889	9.29014	1.54643	0.0327389	0.00770327	3.79001	10.3378	0.0731811	0.00385164	0.021184	2.16462	2.57867	0.743366	28.4347
Sample.67	Def	IV iron	0.194066	42.0107	0.0126959	55.461	2.24173	0.00362739	0.194066	41.9907	6.4749	47.4645	1.52169	2.15467	0.0399013	0.00362739	0.155978	0.0163233	41.9907	5.54991	1.52169	46.6465	1.52169	2.15467	0.0217644	0.00362739	14.7907	21.9095	7.39626	6.04505	1.52169	16.5953	0.177742	0.0163233	0.155978	7.30557	9.89553	5.35766	0.0217644	0.00362739	3.47142	6.7923	0.155978	0	0.123331	1.63595	1.22787	0.611216	21.9095
Sample.68	Def	IV iron	1.19293	34.7295	0.00438577	60.4009	3.5861	0.00877155	1.19293	34.6973	17.0168	41.6692	1.71191	3.51885	0.0277766	0.00877155	1.13445	0.0482435	34.6973	16.2873	1.71191	41.2628	1.71191	3.51885	0.0160812	0.00877155	7.19121	17.1835	7.6254	4.74541	1.71191	15.0695	0.790901	0.0482435	1.13445	7.0801	12.9117	15.4774	0.0160812	0.00877155	2.43995	4.96323	1.13445	0.0058477	0.058477	1.24848	1.08767	0.580384	17.1835
Sample.69	Def	IV iron	1.20764	38.421	0.0139611	59.5546	0.757391	0.0104708	1.20764	38.3931	7.79728	51.0436	0.713762	0.678859	0.0349028	0.0104708	1.17273	0.0296674	38.3931	7.19696	0.713762	50.8324	0.713762	0.678859	0.024432	0.0104708	15.1496	14.9838	7.06956	5.91428	0.713762	20.4304	0.5567	0.0296674	1.17273	13.7238	8.73268	6.59488	0.024432	0.0104708	2.97895	6.78336	1.17273	0.0139611	0.075041	2.23552	0.527032	0.788803	14.9838
Sample.70	Def	IV iron	1.37751	36.2068	0.00955274	61.533	0.825357	0.00764219	1.37751	36.1877	18.5877	42.1467	0.798609	0.758488	0.0286582	0.00764219	1.3412	0.0248371	36.1877	18.0795	0.798609	42.0263	0.798609	0.758488	0.0229266	0.00764219	10.4068	16.2664	7.67658	7.86191	0.798609	15.1258	0.846373	0.0248371	1.3412	4.49552	9.95969	17.2007	0.0229266	0.00764219	4.79165	5.88831	1.3412	0	0.0458532	2.36144	0.710724	0.876942	16.2664
Sample.71	Def	Trans	0.333844	43.5271	0.0274171	54.1214	1.89178	0.0628982	0.333844	43.5158	3.02395	50.8588	0.233852	1.82243	0.0338682	0.0628982	0.312878	0.014515	43.5158	1.76115	0.233852	50.2008	0.233852	1.82243	0.014515	0.0628982	2.86106	26.5672	18.4275	10.9346	0.233852	15.0246	0.0596726	0.014515	0.312878	8.25256	9.43311	1.70148	0.014515	0.0628982	1.92404	5.72212	0.312878	0.00161277	0.0903153	1.19345	1.69986	0.458028	26.5672
Sample.72	Def	Trans	2.29652	40.8125	0.00699731	56.6726	0.134348	0.00699731	2.29652	40.7999	12.9436	43.1314	0.596171	0.0895656	0.0167936	0.00699731	2.27833	0.018193	40.7999	12.3489	0.596171	42.3981	0.596171	0.0895656	0.0153941	0.00699731	5.43271	18.4141	7.26881	4.57624	0.596171	20.2516	0.368059	0.018193	2.27833	14.9309	9.43238	11.9808	0.0153941	0.00699731	2.13418	4.90652	2.27833	0.00699731	0.174933	0.670343	2.53723	0.334472	18.4141
Sample.73	Def	Trans	6.74472	38.5768	0.0230871	53.1646	1.43305	0.00824538	6.74472	38.5571	16.4677	34.5696	2.12731	1.35224	0.0395778	0.00824538	6.61115	0.12533	38.5571	15.9581	2.12731	34.342	2.12731	1.35224	0.0362797	0.00824538	8.86708	19.3453	5.0066	2.22955	2.12731	17.5165	1.11313	0.12533	6.61115	7.35158	10.3298	14.8433	0.0362797	0.00824538	1.69525	6.23186	6.61115	0.00494723	0.0824538	0.544195	0.865765	0.826187	19.3453
Sample.74	Def	Trans	3.06411	48.3669	0.0339828	47.2719	1.24981	0.00943966	3.06411	48.3537	9.47553	36.8562	0.94019	1.1573	0.0320948	0.00943966	3.0358	0.028319	48.3537	7.8387	0.94019	36.4352	0.94019	1.1573	0.028319	0.00943966	6.91172	30.6147	7.5725	4.08926	0.94019	16.3816	0.137819	0.028319	3.0358	9.06019	8.69582	7.69899	0.028319	0.00943966	1.35742	7.64235	3.0358	0.0056638	0.128379	0.804259	0.89488	0.498414	30.6147
Sample.75	Def	Trans	6.38262	15.9179	0.0100884	77.2253	0.110973	0.00336281	6.38262	15.9145	35.0103	41.2701	0.944951	0.045398	0.0319467	0.00336281	6.32377	0.0571678	15.9145	34.4201	0.944951	41.1054	0.944951	0.045398	0.0235397	0.00336281	10.6937	10.233	6.34731	5.28298	0.944951	4.60033	0.556546	0.0571678	6.32377	8.47261	9.82782	33.8635	0.0235397	0.00336281	1.08114	1.25601	6.32377	0.0100884	0.0353095	2.35565	0.147964	0.205132	10.233
Sample.76	Rep	IV iron	0.606656	44.5642	0.0708033	52.2609	2.44754	0.00160917	0.606656	44.5288	4.24337	46.6916	1.32434	2.28502	0.112642	0.00160917	0.592173	0.0128733	44.5288	3.34546	1.32434	46.3102	1.32434	2.28502	0.101377	0.00160917	4.43164	24.852	8.38536	8.16491	1.32434	16.6436	0.128733	0.0128733	0.592173	9.12719	15.5526	3.21511	0.101377	0.00160917	3.0204	5.26197	0.592173	0.00321833	0.0595391	2.06295	4.06153	0.645275	24.852
Sample.77	Rep	IV iron	2.14647	47.3213	0.040719	43.9435	6.50146	0	2.14647	47.2922	4.76606	34.7643	4.41316	6.23582	0.180327	0	2.04758	0.098889	47.2922	3.55806	4.41316	34.3532	4.41316	6.23582	0.170632	0	4.12813	23.6597	8.86898	4.33366	4.41316	17.5033	0.162876	0.098889	2.04758	5.71617	10.5598	3.39325	0.170632	0	6.11366	3.99046	2.04758	0.005817	0.034902	0.595273	2.22791	0.475055	23.6597
Sample.78	Rep	IV iron	0.0976058	39.7198	0.00765536	48.3378	11.7816	0.00191384	0.0976058	39.6968	0.803812	46.2805	1.24782	2.91669	8.84002	0.00191384	0.0727259	0.0248799	39.6968	0.271765	1.24782	45.2814	1.24782	2.91669	8.84002	0.00191384	3.71859	20.9565	15.0447	9.87158	1.24782	12.2505	0.118658	0.0248799	0.0727259	6.74054	9.62087	0.153107	8.84002	0.00191384	6.48409	6.12428	0.0727259	0.00382768	0.0880366	1.05644	5.37406	0.623912	20.9565
Sample.79	Rep	IV iron	4.42318	32.7687	0.0961915	60.7897	1.82601	0.0211947	4.42318	32.7279	7.84694	47.455	5.48128	1.76894	0.0211947	0.0211947	4.36938	0.053802	32.7279	7.15567	5.48128	47.0115	5.48128	1.76894	0.0195644	0.0211947	6.01767	16.3574	15.7004	4.17373	5.48128	14.3831	0.399439	0.053802	4.36938	8.52354	12.0125	6.75623	0.0195644	0.0211947	1.98741	3.26888	4.36938	0.00326073	0.115756	0.973327	1.09887	1.02224	16.3574
Sample.80	Rep	IV iron	5.24444	26.3057	0.214974	58.6802	9.47432	0.00154658	5.24444	26.2887	16.5917	26.2469	15.84	9.42792	0.0216521	0.00154658	5.00626	0.238173	26.2887	16.1323	15.84	25.783	15.84	9.42792	0.0185589	0.00154658	1.75227	9.33049	8.13653	2.8225	15.84	13.333	0.278384	0.238173	5.00626	5.27073	7.15446	15.8524	0.0185589	0.00154658	3.61589	3.36071	5.00626	0.0123726	0.0123726	0.686679	0.490264	0.44232	9.33049
Sample.81	Rep	Trans	0.804997	37.2185	0.161273	58.4395	3.28422	0.0642357	0.804997	37.2034	3.67647	53.9539	0.802263	3.22955	0.0246009	0.0642357	0.762628	0.0423682	37.2034	2.44096	0.802263	53.5056	0.802263	3.22955	0.019134	0.0642357	2.11431	21.2784	17.8138	9.69413	0.802263	11.3315	0.0861032	0.0423682	0.762628	7.39394	15.3373	2.35485	0.019134	0.0642357	4.58944	3.48923	0.762628	0	0.0478351	1.61546	4.78625	0.496119	21.2757
Sample.82	Rep	Trans	0.826182	38.0897	0.246966	58.7868	1.85669	0.0124371	0.826182	38.0843	3.7116	53.4957	1.57774	1.76785	0.0213208	0.0124371	0.781764	0.0444184	38.0843	2.8108	1.57774	53.1244	1.57774	1.76785	0.0195441	0.0124371	3.71338	14.8109	19.2474	6.72317	1.57774	14.7593	0.252296	0.0444184	0.781764	4.1931	16.5307	2.5585	0.0195441	0.0124371	8.49813	4.42052	0.781764	0	0.0923902	1.08203	3.37047	0.540128	14.8038
Sample.83	Rep	Trans	0.823558	38.5276	0.137529	58.7541	1.69242	0.0533937	0.823558	38.5228	4.5595	52.4796	1.71022	1.65844	0.0177979	0.0533937	0.76531	0.0582477	38.5228	2.77486	1.71022	52.2563	1.71022	1.65844	0.0177979	0.0533937	7.36995	28.132	11.4861	7.158	1.71022	8.44915	0.333306	0.0582477	0.76531	8.71612	15.6185	2.44155	0.0177979	0.0533937	1.93512	3.26996	0.76531	0.00485398	0.0372138	1.6908	3.01917	0.39479	28.1304
Sample.84	Rep	Trans	1.50504	39.7756	0.118579	54.2073	3.40078	0.868058	1.50504	39.7452	6.14026	44.8943	3.16666	3.35821	0.0167227	0.868058	1.3591	0.145943	39.7452	5.15514	3.16666	44.1782	3.16666	3.35821	0.0167227	0.868058	3.81125	18.6595	16.8291	4.54552	3.16666	17.2684	0.223476	0.145943	1.3591	6.83501	10.5946	4.93167	0.0167227	0.868058	3.81429	4.16698	1.3591	0.00152024	0.0744919	0.775323	2.68323	0.471275	18.6549
Sample.85	Rep	Trans	6.55237	21.5355	0.0273332	70.509	1.27707	0.0546664	6.55237	21.5355	18.3178	49.0236	3.16154	1.24214	0.0136666	0.0546664	5.99812	0.554256	21.5355	17.5388	3.16154	48.5195	3.16154	1.24214	0.0136666	0.0546664	13.4419	9.53928	13.5588	1.78425	3.16154	7.60015	0.832144	0.554256	5.99812	8.06785	8.27588	16.7006	0.0136666	0.0546664	4.39609	2.59513	5.99812	0.0151851	0.00911106	0.780514	0.359887	0.58159	9.53777
Sample.86	Sup	IV iron	0.272805	46.2707	0.0324417	51.4717	1.88899	0.00294924	0.272805	46.2397	1.63241	49.0592	0.775651	1.80789	0.0221193	0.00294924	0.240363	0.0324417	46.2397	0.673902	0.775651	48.8852	0.775651	1.80789	0.0221193	0.00294924	3.54204	19.6965	19.8823	5.43103	0.775651	18.8103	0.0678326	0.0324417	0.240363	5.31159	14.267	0.604595	0.0221193	0.00294924	7.71817	5.49297	0.240363	0	0.066358	1.08827	3.62167	0.374554	19.6965
Sample.87	Sup	IV iron	0.798672	52.5794	0.106192	42.5081	3.93	0.00267711	0.798672	52.5624	1.93109	37.8321	2.74493	3.8015	0.0196322	0.00267711	0.721928	0.0731744	52.5624	1.16008	2.74493	37.5902	2.74493	3.8015	0.0187398	0.00267711	3.67121	17.0416	7.88053	6.34922	2.74493	25.6923	0.126717	0.0731744	0.721928	7.87874	11.5214	1.03247	0.0187398	0.00267711	9.79645	5.88697	0.721928	0.00267711	0.0464033	3.3098	2.4335	0.452432	17.0416
Sample.88	Sup	IV iron	1.05197	49.4424	0.0143711	48.6017	0.869453	0.00143711	1.05197	49.4237	5.45097	41.3486	1.79926	0.820591	0.0215567	0.00143711	1.02179	0.0301794	49.4237	4.45505	1.79926	41.2307	1.79926	0.820591	0.0201196	0.00143711	8.21884	25.5174	11.0959	2.98201	1.79926	20.5047	0.261554	0.0301794	1.02179	5.15205	13.5304	4.19349	0.0201196	0.00143711	3.3844	4.92211	1.02179	0.00862267	0.012934	0.987296	1.4716	0.536043	25.5174
Sample.89	Sup	IV iron	1.6726	49.4507	0.333102	46.1793	2.26509	0	1.6726	49.4394	2.87602	39.7752	3.51954	1.80442	0.276404	0	1.59322	0.0793775	49.4394	1.64283	3.51954	38.2004	3.51954	1.80442	0.276404	0	4.14605	19.1059	8.25526	4.47774	3.51954	25.3172	0.14458	0.0793775	1.59322	7.05184	13.5098	1.49825	0.276404	0	4.99936	3.6301	1.59322	0.00141745	0.0581156	1.11695	2.26226	0.310423	19.1059
Sample.90	Sup	IV iron	8.13546	22.1295	0.546194	68.091	0.904548	0.0227961	8.13546	22.1149	20.7773	28.424	18.8861	0.796951	0.03465	0.0227961	7.62392	0.50972	22.1149	19.8052	18.8861	28.0465	18.8861	0.796951	0.03465	0.0227961	0.792392	6.60904	7.28654	1.74709	18.8861	14.0251	0.432214	0.50972	7.62392	8.19656	9.87891	19.3675	0.03465	0.0227961	1.4781	1.51731	7.62392	0.00911843	0.0738593	0.93008	0.324616	0.475982	6.60904
Sample.91	Sup	Trans	1.65483	49.229	0.0183243	42.7337	6.33035	0.0112765	1.65483	49.2121	2.1073	39.0491	1.57448	6.15274	0.100079	0.0112765	1.59562	0.0592016	49.2121	1.71685	1.57448	38.9815	1.57448	6.15274	0.100079	0.0112765	2.29477	30.2591	12.6085	3.04606	1.57448	16.2664	0.219892	0.0592016	1.59562	10.404	10.3772	1.49555	0.100079	0.0112765	2.67253	5.22384	1.59562	0.00140956	0.131089	0.952864	1.61677	0.343933	30.2591
Sample.92	Sup	Trans	1.16401	61.7214	0.213553	27.5183	9.28505	0.0105273	1.16401	61.7108	2.17463	24.1526	1.18958	9.1136	0.0977532	0.0105273	1.13243	0.0315818	61.7108	1.66632	1.18958	23.9059	1.18958	9.1136	0.0962493	0.0105273	1.67233	40.745	4.21692	3.5507	1.18958	17.6663	0.0751948	0.0315818	1.13243	5.08317	8.94066	1.59112	0.0962493	0.0105273	3.27248	6.95702	1.13243	0.00300779	0.245135	0.821127	1.44975	0.240623	40.745
Sample.93	Sup	Trans	3.85664	45.7116	0.303142	45.9106	4.16284	0.00153102	3.85664	45.7055	3.72191	41.0206	1.16817	4.11691	0.0275583	0.00153102	3.77243	0.084206	45.7055	3.41264	1.16817	40.7695	1.16817	4.11691	0.0260273	0.00153102	4.48895	23.1444	6.28177	11.1657	1.16817	14.5539	0.365913	0.084206	3.77243	3.83826	12.9187	3.04673	0.0260273	0.00153102	7.99345	3.89491	3.77243	0.0122481	0.127075	0.589442	1.24472	0.34601	23.1444
Sample.94	Sup	Trans	0.317582	38.847	0.0103399	60.5282	0.208275	0.00590851	0.317582	38.8322	2.06502	58.2136	0.245203	0.181687	0.0192026	0.00590851	0.282131	0.035451	38.8322	0.381099	0.245203	57.8753	0.245203	0.181687	0.0192026	0.00590851	3.03402	22.3637	13.3444	9.14785	0.245203	15.1952	0.0413595	0.035451	0.282131	12.5186	18.3607	0.339739	0.0192026	0.00590851	1.26442	3.7711	0.282131	0	0.116693	0.816851	6.33392	0.319059	22.3637
Sample.95	Sup	Trans	3.53921	31.0625	0.0059343	63.9408	1.31741	0.112752	3.53921	31.0423	16.565	45.6858	1.68653	1.08954	0.22313	0.112752	3.41934	0.118686	31.0423	14.1877	1.68653	45.5315	1.68653	1.08954	0.218382	0.112752	3.31252	19.5191	10.0254	4.56585	1.68653	11.0425	0.316891	0.118686	3.41934	13.5254	13.5539	13.8708	0.218382	0.112752	0.477117	2.75589	3.41934	0.00830801	0.0284846	2.37965	0.530526	0.640904	19.5191
Sample.96	Sup	none	1.11962	38.3624	0.132263	58.4264	1.15038	0.808957	0.913537	38.3624	12.7034	25.576	20.147	0.959675	0.190705	0.808957	0.913537	0.206084	38.3624	12.7034	20.147	25.576	20.147	0.959675	0.190705	0.808957	0.0307588	15.5701	15.3302	4.52155	20.147	7.10221	0.0369106	0.206084	0.913537	3.63569	0.10458	12.6665	0.190705	0.808957	1.08886	7.10221	0.913537	0.0307588	0.05229	4.1832	0.467534	5.29359	15.5701
Sample.97	Sup	none	1.09026	20.9388	0.109026	74.2296	0.734492	0.923854	0.791875	20.9388	15.3842	41.1832	17.6622	0.459058	0.275435	0.923854	0.791875	0.298388	20.9388	15.3842	17.6622	41.1832	17.6622	0.459058	0.275435	0.923854	0.0229529	7.40804	17.427	7.10392	17.6622	2.67975	0.0401676	0.298388	0.791875	9.04344	2.32398	15.344	0.275435	0.923854	0.619728	2.67975	0.791875	0.0229529	0.493487	3.91921	2.60515	7.19573	7.40804
Sample.98	Sup	none	2.21392	32.1851	0.00406223	60.0479	4.18816	0.292481	1.97831	32.1851	20.9408	30.747	8.36008	0.918065	3.2701	0.292481	1.97831	0.23561	32.1851	20.9408	8.36008	30.747	8.36008	0.918065	3.2701	0.292481	0.0568713	12.2476	7.51107	6.16241	8.36008	2.57952	0.0406223	0.23561	1.97831	6.48739	2.2261	20.9002	3.2701	0.292481	1.57208	2.57952	1.97831	0.0568713	0.14624	1.14555	2.93293	0.844945	12.2476
Sample.99	Sup	none	5.89556	10.2857	0.147799	78.5965	1.81191	0.454346	5.64375	10.2857	29.4668	32.1436	16.986	0.120429	1.69148	0.454346	5.64375	0.251806	10.2857	29.4668	16.986	32.1436	16.986	0.120429	1.69148	0.454346	0.0437924	5.66017	6.0762	3.58003	16.986	0.684257	0.0164222	0.251806	5.64375	2.25531	1.31925	29.4504	1.69148	0.454346	0.520035	0.684257	5.64375	0.0437924	0.312021	0.930589	2.37574	0.853952	5.66017
Sample.100	Sup	none	3.77151	51.3949	0.139325	39.1342	3.13644	0.618864	3.63542	51.3949	13.7705	19.9981	5.36565	1.20209	1.93436	0.618864	3.63542	0.136085	51.3949	13.7705	5.36565	19.9981	5.36565	1.20209	1.93436	0.618864	0.00324013	24.3917	5.82575	4.96387	5.36565	6.93711	0.00648025	0.136085	3.63542	4.64634	0.77439	13.7641	1.93436	0.618864	2.20005	6.93711	3.63542	0.00324013	0.165246	1.0984	2.31345	1.26365	24.3917
Sample.101	Sup	IV iron	0.85334	42.6007	0	55.1974	1.33086	0.00442145	0.48636	42.6007	0.910819	49.4672	4.81938	1.32201	0.00884291	0.00442145	0.48636	0.366981	42.6007	0.82239	4.81938	49.4672	4.81938	1.32201	0.00884291	0.00442145	0.0353716	25.1802	14.9799	7.71986	4.81938	2.56444	0.0176858	0.366981	0.48636	12.327	2.28589	0.804704	0.00884291	0.00442145	2.33011	2.56444	0.48636	0.0353716	2.13998	4.6779	3.98373	0.420038	25.1802
Sample.102	Sup	IV iron	0.561616	36.4456	0.0594017	59.6771	3.08889	0.129604	0.221406	36.4456	2.22486	51.4364	6.01577	1.00983	2.07906	0.129604	0.221406	0.34021	36.4456	1.99806	6.01577	51.4364	6.01577	1.00983	2.07906	0.129604	0.0486014	16.2167	17.2805	13.225	6.01577	1.70645	0.0540015	0.34021	0.221406	8.54304	2.72168	1.94405	2.07906	0.129604	1.81985	1.70645	0.221406	0.0486014	0.815423	4.53613	6.58818	1.15563	16.2167
Sample.103	Sup	IV iron	0.273034	49.6166	0.116185	48.3676	1.35936	0.0871384	0.110375	49.6166	0.29627	46.5087	1.56268	1.31869	0.0406646	0.0871384	0.110375	0.162658	49.6166	0.261415	1.56268	46.5087	1.56268	1.31869	0.0406646	0.0871384	0.0464738	27.466	10.079	9.42837	1.56268	2.86395	0.00580923	0.162658	0.110375	4.70547	1.71372	0.255606	0.0406646	0.0871384	3.50877	2.86395	0.110375	0.0464738	0.505403	1.52202	6.91298	0.383409	27.466
Sample.104	Sup	IV iron	1.70582	29.1815	0.186768	67.1412	1.74732	0.0332033	1.19117	29.1815	4.90579	49.0454	13.19	1.65186	0.0954595	0.0332033	1.19117	0.514651	29.1815	4.80618	13.19	49.0454	13.19	1.65186	0.0954595	0.0332033	0.10376	11.1314	15.9417	10.9322	13.19	0.979497	0.0456545	0.514651	1.19117	11.5091	4.46169	4.76052	0.0954595	0.0332033	0.830082	0.979497	1.19117	0.10376	0.813481	5.81888	5.88943	2.0088	11.1314
Sample.105	Sup	IV iron	1.95491	27.1712	0.0613037	69.7841	0.558545	0.0408692	1.75056	27.1712	11.709	47.5853	10.4897	0.551734	0.00681153	0.0408692	1.75056	0.204346	27.1712	11.5455	10.4897	47.5853	10.4897	0.551734	0.00681153	0.0408692	0.0340576	10.9189	11.7771	13.3029	10.4897	0.667529	0.0476807	0.204346	1.75056	9.12063	6.06907	11.4979	0.00681153	0.0408692	1.88679	0.667529	1.75056	0.0340576	0.388257	3.18779	5.10183	1.70288	10.9189
Sample.106	Sup	Trans	1.29737	47.5752	0	49.0334	0.789387	1.1183	1.06713	47.5752	2.58013	31.8861	14.5671	0.0657823	0.723605	1.1183	1.06713	0.230238	47.5752	2.57282	14.5671	31.8861	14.5671	0.0657823	0.723605	1.1183	0.00365457	33.03	7.40781	3.66553	14.5671	4.34163	0.025582	0.230238	1.06713	5.92406	0.712641	2.54724	0.723605	1.1183	0.420276	4.34163	1.06713	0.00365457	0.387384	1.87845	1.80901	1.18408	33.03
Sample.107	Sup	Trans	1.28532	35.3361	0.00510048	60.15	2.0963	0.0816077	0.892584	35.3361	5.05968	39.6103	15.48	0.158115	1.93818	0.0816077	0.892584	0.392737	35.3361	5.05458	15.48	39.6103	15.48	0.158115	1.93818	0.0816077	0.0204019	13.3633	14.7557	4.35581	15.48	0.872182	0	0.392737	0.892584	6.21238	0.601857	5.05458	1.93818	0.0816077	0.290727	0.872182	0.892584	0.0204019	0.856881	5.95736	1.37713	1.59135	13.3633
Sample.108	Sup	Trans	0.56001	37.4503	0.00612033	61.1818	0.284595	0.165249	0.241753	37.4503	2.04113	55.1166	4.02411	0.0520228	0.232572	0.165249	0.241753	0.318257	37.4503	2.03501	4.02411	55.1166	4.02411	0.0520228	0.232572	0.165249	0.00918049	30.5159	13.6728	7.65041	4.02411	1.15368	0.00918049	0.318257	0.241753	7.35663	0.921109	2.02583	0.232572	0.165249	0.198911	1.15368	0.241753	0.00918049	0.618153	5.43179	3.65689	0.257054	30.5159
Sample.109	Sup	Trans	0.976394	34.1065	0.0112229	60.5103	3.47162	0.0972653	0.834237	34.1065	6.37462	44.0462	10.0894	0.340429	3.1312	0.0972653	0.834237	0.142157	34.1065	6.33347	10.0894	44.0462	10.0894	0.340429	3.1312	0.0972653	0.00374097	25.0234	11.2454	5.0578	10.0894	0.707044	0.00374097	0.142157	0.834237	11.5035	2.2184	6.32973	3.1312	0.0972653	0.224458	0.707044	0.834237	0.00374097	0.751936	2.59998	2.62991	1.05121	25.0234
Sample.110	Sup	Trans	0.468019	40.2588	0.00917684	53.1935	5.30421	0.390016	0.380839	40.2588	1.02322	45.5538	6.6165	0.894742	4.40947	0.390016	0.380839	0.08718	40.2588	1.02322	6.6165	45.5538	6.6165	0.894742	4.40947	0.390016	0.00917684	26.1173	12.6411	5.46022	6.6165	5.96036	0	0.08718	0.380839	7.75902	0.192714	1.02322	4.40947	0.390016	0.513903	5.96036	0.380839	0.00917684	0.559787	1.505	1.63807	0.642379	26.1173
[truncated: 14 more columns]
