# Supplementary material for: Transfusional iron overload and intravenous iron infusions modify the mouse gut microbiota similarly to dietary iron
Source: NPJ Biofilms Microbiomes. 2019 Sep 24;5:26. doi: 10.1038/s41522-019-0097-2 (PMC6760189; doi:10.1038/s41522-019-0097-2)
Supplement: Supplementary file 2 — Supplementary Data 2 [file 41522_2019_97_MOESM2_ESM.xlsx]

## Sheet: Sheet1
Supplementary Data 2. Spearman's correlation between bacterial taxa and iron parameters
Bacteria	Spleen iron	Liver iron	Fecal iron	Hepcidin	Ferritin
p__Actinobacteria	-0.132	-0.173	-0.224	-0.087	-0.164
p value	0.17	0.07	0.019	0.368	0.086
p__Bacteroidetes	0.064	0.087	0.232	0.22	0.065
p value	0.504	0.366	0.015	0.021	0.503
p__Cyanobacteria	-0.028	-0.021	0.221	0	0.086
p value	0.768	0.829	0.021	0.999	0.374
p__Firmicutes	0.28	0.228	0.13	0.06	0.247
p value	0.003	0.016	0.177	0.536	0.009
p__Proteobacteria	-0.258	-0.211	-0.506	-0.219	-0.258
p value	0.006	0.027	<.0001	0.022	0.006
p__Verrucomicrobia	-0.092	-0.126	-0.071	-0.16	-0.33
p value	0.339	0.189	0.461	0.095	0
c__Actinobacteria	-0.162	-0.198	-0.247	-0.069	-0.18
p value	0.09	0.039	0.009	0.474	0.06
c__Bacteroidia	0.064	0.086	0.232	0.22	0.063
p value	0.507	0.371	0.015	0.021	0.513
c__Bacilli	-0.319	-0.372	-0.457	-0.307	-0.329
p value	0.001	<.0001	<.0001	0.001	0.001
c__Clostridia	0.446	0.491	0.366	0.388	0.506
p value	<.0001	<.0001	<.0001	<.0001	<.0001
c__Erysipelotrichia	-0.008	-0.088	0.085	-0.343	-0.132
p value	0.937	0.359	0.38	0	0.17
c__Betaproteobacteria	-0.079	-0.045	-0.447	0.01	-0.085
p value	0.413	0.639	<.0001	0.916	0.377
c__Gammaproteobacteria	-0.05	-0.067	-0.041	-0.247	-0.158
p value	0.606	0.484	0.671	0.009	0.099
c__Verrucomicrobiae	-0.092	-0.126	-0.071	-0.16	-0.33
p value	0.339	0.189	0.461	0.095	0
o__Bifidobacteriales	-0.077	-0.132	-0.194	-0.003	-0.11
p value	0.425	0.17	0.042	0.979	0.254
o__Coriobacteriales	-0.125	-0.174	-0.146	-0.404	-0.226
p value	0.192	0.069	0.128	<.0001	0.018
o__Bacteroidales	0.064	0.086	0.232	0.22	0.063
p value	0.507	0.371	0.015	0.021	0.513
o__Lactobacillales	-0.332	-0.387	-0.455	-0.328	-0.356
p value	0	<.0001	<.0001	0.001	0
o__Clostridiales	0.443	0.482	0.372	0.376	0.5
p value	<.0001	<.0001	<.0001	<.0001	<.0001
o__Erysipelotrichales	-0.008	-0.088	0.085	-0.343	-0.132
p value	0.937	0.359	0.38	0	0.17
o__Burkholderiales	-0.079	-0.045	-0.447	0.01	-0.085
p value	0.413	0.638	<.0001	0.917	0.379
o__Enterobacteriales	-0.014	-0.04	0.008	-0.23	-0.149
p value	0.886	0.675	0.934	0.016	0.119
o__Verrucomicrobiales	-0.092	-0.126	-0.071	-0.16	-0.33
p value	0.339	0.189	0.461	0.095	0
f__Eubacteriaceae	0.018	0.074	-0.215	0.352	0.216
p value	0.848	0.445	0.024	0	0.024
f__Bacteroidaceae	0.15	0.146	0.283	0.243	0.197
p value	0.117	0.129	0.003	0.01	0.04
f__Lachnospiraceae	0.389	0.364	0.481	0.24	0.349
p value	<.0001	<.0001	<.0001	0.012	0
f__Ruminococcaceae	0.208	0.327	0.333	0.196	0.182
p value	0.029	0.001	0	0.041	0.057
f__Erysipelotrichaceae	-0.008	-0.088	0.085	-0.343	-0.132
p value	0.937	0.359	0.38	0	0.17
f__Porphyromonadaceae	-0.298	-0.246	-0.233	0.068	-0.239
p value	0.002	0.01	0.014	0.482	0.012
f__Streptococcaceae	-0.565	-0.453	-0.561	-0.152	-0.474
p value	<.0001	<.0001	<.0001	0.113	<.0001
f__Coriobacteriaceae	-0.125	-0.174	-0.146	-0.404	-0.226
p value	0.192	0.069	0.128	<.0001	0.018
f__Bifidobacteriaceae	-0.077	-0.132	-0.194	-0.003	-0.11
p value	0.425	0.17	0.042	0.979	0.254
f__Peptococcaceae	0.545	0.558	0.474	0.435	0.602
p value	<.0001	<.0001	<.0001	<.0001	<.0001
f__Clostridiaceae	-0.011	0.12	0.106	0.474	0.159
p value	0.911	0.211	0.269	<.0001	0.097
f__Lactobacillaceae	-0.307	-0.364	-0.443	-0.32	-0.326
p value	0.001	<.0001	<.0001	0.001	0.001
f__Enterobacteriaceae	-0.014	-0.04	0.008	-0.23	-0.149
p value	0.886	0.675	0.934	0.016	0.119
f__Verrucomicrobiaceae	-0.092	-0.126	-0.071	-0.16	-0.33
p value	0.339	0.189	0.461	0.095	0
f__Rikenellaceae	-0.029	0.155	-0.062	0.308	-0.002
p value	0.765	0.106	0.52	0.001	0.986
g__Parabacteroides	-0.429	-0.456	-0.589	-0.267	-0.398
p value	<.0001	<.0001	<.0001	0.005	<.0001
g__Bifidobacterium	-0.077	-0.132	-0.194	-0.003	-0.11
p value	0.425	0.17	0.042	0.979	0.254
g__Anaerofustis	0.315	0.228	0.393	-0.04	0.282
p value	0.001	0.017	<.0001	0.678	0.003
g__Coprococcus	0.483	0.399	0.4	0.204	0.289
p value	<.0001	<.0001	<.0001	0.033	0.002
g__Ruminococcus	0.296	0.321	0.469	0.119	0.238
p value	0.002	0.001	<.0001	0.214	0.012
g__Oscillospira	0.337	0.395	0.395	0.231	0.229
p value	0	<.0001	<.0001	0.015	0.016
g__Blautia	0.069	0.081	0.137	-0.129	0.24
p value	0.472	0.401	0.154	0.18	0.012
g__Bacteroides	0.15	0.146	0.283	0.243	0.197
p value	0.117	0.129	0.003	0.01	0.04
g__Akkermansia	-0.092	-0.126	-0.071	-0.16	-0.33
p value	0.339	0.189	0.461	0.095	0
g__Eubacterium	0.016	0.076	-0.187	0.333	0.214
p value	0.864	0.429	0.05	0	0.025
g__Allobaculum	0.019	-0.1	0.04	-0.38	-0.096
p value	0.848	0.298	0.679	<.0001	0.321
g__Lactobacillus	-0.307	-0.364	-0.443	-0.32	-0.326
p value	0.001	<.0001	<.0001	0.001	0.001
g__Dorea	0.291	0.339	0.203	0.426	0.433
p value	0.002	0	0.033	<.0001	<.0001
g__Dehalobacterium	0.32	0.257	0.104	0.262	0.403
p value	0.001	0.007	0.282	0.006	<.0001
g__Roseburia	0.031	0.095	0.023	0.381	0.13
p value	0.746	0.321	0.81	<.0001	0.175
g__Streptococcus	-0.041	-0.006	-0.057	-0.223	-0.125
p value	0.67	0.949	0.553	0.019	0.193
g__Anaerotruncus	-0.134	-0.021	-0.32	0.328	-0.113
p value	0.161	0.824	0.001	0.001	0.239
s__Bacteroides acidifaciens	-0.093	0.007	0.026	0.102	-0.248
p value	0.336	0.941	0.791	0.288	0.009
s__Parabacteroides distasonis	-0.242	-0.247	-0.435	-0.125	-0.202
p value	0.011	0.009	<.0001	0.192	0.034
s__Blautia producta	0.01	-0.061	0.1	-0.343	0.022
p value	0.919	0.524	0.298	0	0.816
s__Akkermansia muciniphila	-0.092	-0.126	-0.071	-0.16	-0.33
p value	0.339	0.189	0.461	0.095	0
s__Ruminococcus gnavus	0.443	0.387	0.555	0.158	0.257
p value	<.0001	<.0001	<.0001	0.1	0.007
Spearman’s r and p-value for the correlation between the relative abundance of the bacterial taxa detected in all four complementary experiments and the specified iron parameter (n=110).
