# Supplementary material for: Transfusional iron overload and intravenous iron infusions modify the mouse gut microbiota similarly to dietary iron
Source: NPJ Biofilms Microbiomes. 2019 Sep 24;5:26. doi: 10.1038/s41522-019-0097-2 (PMC6760189; doi:10.1038/s41522-019-0097-2)
Supplement: Supplementary file 3 — Supplementary Data 3 [file 41522_2019_97_MOESM3_ESM.xlsx]

## Sheet: Sheet1
Supplementary Data 3. Spearman's correlation between metabolites in cecal feces and iron parameters
Metabolites	Spleen iron	Liver iron	Fecal iron	Hepcidin	Ferritin
alanine	-0.31476	-0.27691	-0.11159	-0.35905	-0.34613
p-value	0.0143	0.0322	0.396	0.0048	0.0067
arginine	-0.18016	-0.21378	0.01851	-0.27486	-0.30398
p-value	0.1684	0.101	0.8884	0.0336	0.0182
asparagine	-0.47941	-0.4056	-0.17389	-0.32995	-0.41615
p-value	0.0001	0.0013	0.1839	0.01	0.0009
aspartate	0.09375	0.06052	0.17449	0.07085	-0.01728
p-value	0.4762	0.646	0.1824	0.5906	0.8957
cysteine	-0.52835	-0.55185	-0.55635	-0.51004	-0.52718
p-value	<0.0001	<0.0001	<0.0001	<0.0001	<0.0001
glutamate	0.03787	0.06902	0.24412	0.01442	0.00647
p-value	0.7739	0.6003	0.0601	0.9129	0.9608
glycine	-0.34068	-0.36732	-0.25929	-0.4054	-0.43577
p-value	0.0077	0.0039	0.0454	0.0013	0.0005
histidine	-0.21679	-0.24896	-0.14145	-0.30783	-0.2802
p-value	0.0962	0.0551	0.281	0.0167	0.0301
leucine	-0.29728	-0.24708	0.0204	-0.3306	-0.31348
p-value	0.0211	0.057	0.877	0.0099	0.0147
lysine	-0.16605	-0.23373	-0.24212	-0.33638	-0.2997
p-value	0.2048	0.0723	0.0623	0.0086	0.02
methionine	-0.30184	-0.2569	-0.10947	-0.32768	-0.31234
p-value	0.0191	0.0475	0.405	0.0106	0.0151
proline	-0.29811	-0.25585	-0.07669	-0.30978	-0.27119
p-value	0.0207	0.0485	0.5603	0.016	0.0361
serine	-0.39072	-0.40614	-0.37379	-0.29457	-0.4404
p-value	0.002	0.0013	0.0033	0.0223	0.0004
threonine	-0.14212	-0.15732	-0.10675	-0.24793	-0.23235
p-value	0.2787	0.23	0.4169	0.0561	0.074
tryptophan	0.08555	0.13782	0.07419	-0.04546	0.1608
p-value	0.5157	0.2937	0.5732	0.7302	0.2197
tyrosine	0.18336	0.26457	0.03529	0.11364	0.32521
p-value	0.1608	0.0411	0.789	0.3873	0.0112
valine	-0.35438	-0.3476	-0.24568	-0.36811	-0.3942
p-value	0.0055	0.0065	0.0585	0.0038	0.0018
cystine	0.21804	0.12488	-0.13515	0.13066	0.20135
p-value	0.0942	0.3418	0.3032	0.3197	0.1229
kynurenine	-0.24282	-0.06969	-0.21723	-0.22946	-0.10422
p-value	0.0616	0.5968	0.0955	0.0778	0.4281
Hypoxanthine	0.29472	0.4803	0.24096	0.41976	0.57158
p-value	0.0223	0.0001	0.0637	0.0008	<.0001
Xanthine	-0.11778	0.00989	0.13748	0.02845	-0.04501
p-value	0.3701	0.9402	0.2949	0.8291	0.7327
Guanine	-0.10342	-0.1601	-0.0808	-0.19736	-0.23396
p-value	0.4317	0.2217	0.5394	0.1307	0.072
4-Pyridoxate	0.08458	0.10175	0.02084	0.04021	0.1414
p-value	0.5205	0.4392	0.8744	0.7604	0.2812
Adenosine	0.52246	0.47163	0.30786	0.33921	0.44916
p-value	<.0001	0.0001	0.0167	0.008	0.0003
Inosine	0.18908	0.35265	0.15477	0.26141	0.3665
p-value	0.1479	0.0057	0.2377	0.0436	0.004
Uracil	-0.29811	-0.18889	-0.01795	-0.11331	-0.2199
p-value	0.0207	0.1484	0.8917	0.3887	0.0914
D-Glucose	0.07358	0.12042	-0.08386	-0.02579	0.1698
p-value	0.5764	0.3594	0.5241	0.845	0.1946
Maltose	0.00597	0.07747	-0.14415	-0.10011	0.17061
p-value	0.9639	0.5563	0.2718	0.4466	0.1925
Maltotriose	-0.06644	-0.08547	-0.22117	-0.17022	0.00634
p-value	0.614	0.5161	0.0895	0.1935	0.9617
Mannitol	-0.05174	0.10514	-0.05885	0.00433	0.21706
p-value	0.6946	0.424	0.6551	0.9738	0.0957
D-Ribose	0.16271	0.3237	0.08769	0.29923	0.43265
p-value	0.2142	0.0116	0.5053	0.0202	0.0006
D-Rhamnose	-0.01901	0.06774	-0.11025	-0.0027	0.17041
p-value	0.8854	0.6071	0.4017	0.9837	0.193
2-Oxoglutarate	0.44496	0.48891	0.48647	0.56961	0.54055
p-value	0.0004	<.0001	<.0001	<.0001	<.0001
Succinate	0.24263	0.32748	0.39361	0.26702	0.33407
p-value	0.0618	0.0106	0.0019	0.0392	0.0091
Fumarate	0.27978	0.40934	0.28975	0.32907	0.47947
p-value	0.0304	0.0012	0.0247	0.0103	0.0001
Malate	0.20286	0.32203	0.22428	0.28658	0.37341
p-value	0.1201	0.0121	0.0849	0.0264	0.0033
2-Hydroxyglutarate/Citramalate	0.13518	0.21078	0.16805	0.09408	0.25955
p-value	0.3031	0.106	0.1993	0.4746	0.0452
5-Oxoproline	0.32843	0.4324	0.33137	0.41093	0.47214
p-value	0.0104	0.0006	0.0097	0.0011	0.0001
Ascorbate	0.06077	0.14337	0.10803	-0.04046	0.19828
p-value	0.6446	0.2745	0.4113	0.7589	0.1288
Dehydroascorbate	0.23032	0.32725	0.18314	0.10561	0.38252
p-value	0.0767	0.0107	0.1613	0.4219	0.0026
gamma-GlutamyD-alanine	-0.13693	-0.23946	-0.12731	-0.3314	-0.32184
p-value	0.2968	0.0654	0.3324	0.0097	0.0122
gamma-Glutamyhypoglycin	-0.13985	-0.06952	-0.08325	-0.21951	0.00356
p-value	0.2866	0.5976	0.5272	0.092	0.9785
S-Adenosyhomocysteine	-0.099	-0.06696	-0.25618	-0.15488	0.0424
p-value	0.4517	0.6112	0.0482	0.2374	0.7477
Sarcosine	0.13318	0.23762	0.13437	0.13293	0.29045
p-value	0.3104	0.0675	0.306	0.3113	0.0244
N-Acetylneuraminate	0.32918	0.33309	0.15349	0.32137	0.28355
p-value	0.0102	0.0093	0.2417	0.0123	0.0281
1-4-beta-D-Xylan	0.44377	0.49547	0.32704	0.47839	0.57595
p-value	0.0004	<.0001	0.0108	0.0001	<.0001
N-Acetycitrulline	0.10878	0.14071	-0.00778	0.0596	0.20784
p-value	0.408	0.2836	0.953	0.651	0.111
trans-4-Hydroxy-proline	-0.10545	0.05001	-0.0758	-0.12287	0.12493
p-value	0.4226	0.7043	0.5649	0.3496	0.3416
Pantothenol	0.07638	0.22106	-0.01862	0.0446	0.27836
p-value	0.5619	0.0896	0.8877	0.7351	0.0313
3-Methyleneoxindole	0.22882	0.28319	0.20989	0.56883	0.26844
p-value	0.0787	0.0283	0.1075	<.0001	0.0381
Indole	0.11662	0.16582	0.07847	-0.01409	0.18419
p-value	0.3749	0.2054	0.5512	0.9149	0.1589
Indolepyruvate	-0.21209	-0.1021	-0.21084	-0.26384	-0.04127
p-value	0.1038	0.4376	0.1059	0.0417	0.7542
Indoxyl	0.18022	0.2908	0.19939	0.47244	0.27361
p-value	0.1682	0.0242	0.1267	0.0001	0.0344
6-Hydroxykynurenic acid	-0.24092	-0.11969	-0.09751	-0.14562	-0.05573
p-value	0.0637	0.3624	0.4586	0.2669	0.6724
Adrenaline	0.04318	0.16121	0.0778	0.00075	0.19411
p-value	0.7432	0.2185	0.5546	0.9955	0.1372
3D-(3-5/4)-Trihydroxycyclohexane	0.36425	0.49291	0.1576	0.3867	0.53596
p-value	0.0042	<.0001	0.2291	0.0023	<.0001
Triacanthine	-0.57256	-0.58094	-0.33509	-0.73216	-0.63519
p-value	<0.0001	<0.0001	0.0089	<0.0001	<0.0001
N5-Methyglutamine	-0.43604	-0.34032	-0.18783	-0.36024	-0.31865
p-value	0.0005	0.0078	0.1507	0.0047	0.0131
2-Methyleneglutarate	-0.06352	0.00567	-0.29391	-0.11403	0.12848
p-value	0.6297	0.9657	0.0226	0.3856	0.3279
4-Aminobenzoate	-0.0454	0.04223	-0.10659	-0.14732	0.15432
p-value	0.7305	0.7487	0.4176	0.2613	0.2391
Peptide tryptophan	0.37128	0.37334	0.15636	0.41556	0.44835
p-value	0.0035	0.0033	0.2329	0.001	0.0003
Vanillate	-0.06238	0.04296	-0.00889	0.04079	0.10292
p-value	0.6359	0.7445	0.9462	0.757	0.4339
9-Oxononanoic acid	-0.04932	0.06235	0.12937	0.03368	0.12309
p-value	0.7082	0.636	0.3245	0.7984	0.3488
6-Carboxyhexanoate	0.12284	0.25168	0.22362	0.16947	0.28525
p-value	0.3498	0.0524	0.0859	0.1955	0.0272
Spearman’s r and p-values for the correlation between the relative abundance of the metabolites detected in cecal feces and iron parameters in two complementary experiments (n=60 total).
