# Supplementary material for: Transfusional iron overload and intravenous iron infusions modify the mouse gut microbiota similarly to dietary iron
Source: NPJ Biofilms Microbiomes. 2019 Sep 24;5:26. doi: 10.1038/s41522-019-0097-2 (PMC6760189; doi:10.1038/s41522-019-0097-2)
Supplement: Supplementary file 4 — Supplementary Data 4 [file 41522_2019_97_MOESM4_ESM.xlsx]

## Sheet: Sheet1
Supplementary Data 4. Spearman's correlation between metabolites in stool pellets and iron parameters
Metabolites	Spleen iron	Liver iron	Fecal iron	Hepcidin	Ferritin
Alanine	-0.57611	-0.6	-0.45946	-0.52199	-0.60584
p-value	<0.0001	<0.0001	0.0002	<0.0001	<0.0001
Arginine	-0.68345	-0.66452	-0.47708	-0.63944	-0.69612
p-value	<0.0001	<0.0001	0.0001	<0.0001	<0.0001
Asparagine	-0.42006	-0.43879	-0.06222	-0.29296	-0.47479
p-value	0.0008	0.0005	0.6367	0.0231	0.0001
Aspartate	-0.12292	-0.21045	-0.12798	-0.22151	-0.28694
p-value	0.3494	0.1065	0.3298	0.089	0.0262
Cysteine	-0.54258	-0.63174	-0.76422	-0.56295	-0.58715
p-value	<0.0001	<0.0001	<0.0001	<0.0001	<0.0001
Glutamate	-0.33146	-0.45301	-0.27063	-0.44024	-0.49901
p-value	0.0097	0.0003	0.0365	0.0004	<0.0001
Glycine	-0.46961	-0.54615	-0.34521	-0.49376	-0.54602
p-value	0.0002	<0.0001	0.0069	<0.0001	<0.0001
Histidine	-0.62959	-0.64331	-0.4816	-0.57671	-0.6672
p-value	<0.0001	<0.0001	<0.0001	<0.0001	<0.0001
Leucine/isoleucine	-0.46428	-0.49034	-0.21909	-0.45992	-0.4769
p-value	0.0002	<0.0001	0.0926	0.0002	0.0001
Lysine	-0.62249	-0.6658	-0.56816	-0.56464	-0.68542
p-value	<0.0001	<0.0001	<0.0001	<0.0001	<0.0001
Methionine	-0.66128	-0.70003	-0.55921	-0.63046	-0.70462
p-value	<0.0001	<0.0001	<0.0001	<0.0001	<0.0001
Proline	-0.56875	-0.60861	-0.50097	-0.59742	-0.61963
p-value	<0.0001	<0.0001	<0.0001	<0.0001	<0.0001
Serine	-0.4717	-0.53674	-0.45688	-0.40404	-0.57051
p-value	0.0001	<0.0001	0.0002	0.0014	<0.0001
Threonine	-0.59428	-0.61767	-0.47936	-0.60465	-0.62257
p-value	<0.0001	<0.0001	0.0001	<0.0001	<0.0001
Tryptophan	-0.65339	-0.67608	-0.53659	-0.61162	-0.65263
p-value	<0.0001	<0.0001	<0.0001	<0.0001	<0.0001
Tyrosine	-0.35444	-0.28486	-0.2404	-0.25702	-0.21059
p-value	0.0055	0.0274	0.0643	0.0474	0.1063
Valine	-0.65708	-0.63045	-0.48852	-0.57272	-0.63199
p-value	<0.0001	<0.0001	<0.0001	<0.0001	<0.0001
Cystine	-0.44885	-0.42681	-0.26502	-0.42209	-0.36089
p-value	0.0003	0.0007	0.0407	0.0008	0.0046
Kynurenine	-0.06018	-0.14976	-0.11325	-0.16977	-0.21145
p-value	0.6478	0.2534	0.3889	0.1947	0.1048
Hypoxanthine	0.18389	0.24963	-0.02342	0.13087	0.32057
p-value	0.1596	0.0544	0.859	0.3189	0.0125
Xanthine	-0.35922	-0.28825	-0.23673	-0.21892	-0.28167
p-value	0.0048	0.0255	0.0686	0.0928	0.0292
Guanine	-0.54524	-0.5267	-0.45018	-0.48334	-0.54894
p-value	<0.0001	<0.0001	0.0003	<0.0001	<0.0001
4-Pyridoxate	-0.25474	-0.3287	-0.01067	-0.27586	-0.40995
p-value	0.0495	0.0103	0.9355	0.0329	0.0011
Adenosine	-0.11467	-0.02701	-0.13526	-0.06813	0.06435
p-value	0.383	0.8377	0.3028	0.605	0.6252
Inosine	0.00942	-0.09714	-0.00295	-0.09648	-0.12896
p-value	0.9431	0.4603	0.9822	0.4634	0.3261
Uracil	-0.43518	-0.48158	-0.1357	-0.32109	-0.52593
p-value	0.0005	<0.0001	0.3012	0.0124	<0.0001
D-Glucose	0.15932	0.1626	-0.06785	0.03748	0.24396
p-value	0.224	0.2145	0.6065	0.7762	0.0603
Maltose	0.39356	0.39528	0.00761	0.3072	0.48245
p-value	0.0019	0.0018	0.954	0.017	<.0001
Maltotriose	-0.02334	-0.05757	-0.40906	-0.12748	0.0529
p-value	0.8595	0.6622	0.0012	0.3317	0.6881
Mannitol	0.15763	0.205	0.02467	0.17591	0.28722
p-value	0.229	0.1161	0.8516	0.1788	0.0261
D-Ribose	0.25257	0.1985	0.03773	0.1279	0.31612
p-value	0.0515	0.1284	0.7747	0.3301	0.0139
D-Rhamnose	0.4034	0.32576	0.08197	0.29153	0.38281
p-value	0.0014	0.0111	0.5335	0.0238	0.0025
2-Oxoglutarate	0.16363	0.04935	0.05968	0.0561	0.06749
p-value	0.2116	0.7081	0.6506	0.6703	0.6084
Succinate	0.42493	0.34076	0.34159	0.39664	0.39828
p-value	0.0007	0.0077	0.0076	0.0017	0.0016
Fumarate	0.35705	0.26163	0.02284	0.2042	0.30884
p-value	0.0051	0.0435	0.8625	0.1176	0.0164
Malate	0.39856	0.34226	0.11575	0.29192	0.4226
p-value	0.0016	0.0074	0.3785	0.0236	0.0008
2-Hydroxyglutarate/Citramalate	0.15755	0.09669	0.01273	0.02017	0.20837
p-value	0.2293	0.4624	0.9231	0.8784	0.1101
5-Oxoproline	0.32312	0.16288	0.19928	0.19992	0.13546
p-value	0.0118	0.2137	0.1269	0.1256	0.3021
Ascorbate	0.24271	0.2459	0.15449	0.12915	0.36941
p-value	0.0617	0.0582	0.2386	0.3254	0.0037
Dehydroascorbate	0.35535	0.27063	0.15843	0.1469	0.31137
p-value	0.0053	0.0365	0.2266	0.2627	0.0155
gamma-L-Glutamyl-D-alanine	-0.19022	-0.33126	-0.28597	-0.29692	-0.34313
p-value	0.1455	0.0097	0.0268	0.0212	0.0073
L-gamma-Glutamyl-L-hypoglycin	-0.74848	-0.75881	-0.55959	-0.70162	-0.74529
p-value	<0.0001	<0.0001	<0.0001	<0.0001	<0.0001
S-Adenosyl-L-homocysteine	0.03229	0.02195	-0.20128	0.01325	0.15988
p-value	0.8065	0.8678	0.123	0.9199	0.2224
Sarcosine	0.12112	0.195	0.00567	0.29675	0.29459
p-value	0.3566	0.1354	0.9657	0.0213	0.0223
N-Acetylneuraminate	0.34018	0.32315	0.14971	0.2603	0.35708
p-value	0.0078	0.0118	0.2536	0.0446	0.0051
1-4-beta-D-Xylan	0.59762	0.54582	0.27891	0.45347	0.62274
p-value	<.0001	<.0001	0.0309	0.0003	<.0001
N-Acetyl-L-citrulline	0.1868	0.12331	-0.05201	0.22495	0.19986
p-value	0.153	0.3479	0.6931	0.084	0.1258
trans-4-Hydroxy-L-proline	0.15035	0.09542	-0.13059	-0.08555	0.18289
p-value	0.2515	0.4683	0.32	0.5157	0.1619
Pantothenol	0.33721	0.40956	0.391	0.34869	0.39964
p-value	0.0084	0.0012	0.002	0.0063	0.0016
3-Methyleneoxindole	-0.32915	-0.41628	-0.25763	-0.30476	-0.4528
p-value	0.0102	0.0009	0.0469	0.0179	0.0003
Indole	-0.6765	-0.72453	-0.53732	-0.61537	-0.70829
p-value	<0.0001	<0.0001	<0.0001	<0.0001	<0.0001
Indolepyruvate	-0.58104	-0.63746	-0.35995	-0.60049	-0.65596
p-value	<0.0001	<0.0001	0.0047	<0.0001	<0.0001
Indoxyl	-0.4665	-0.51379	-0.20898	-0.33224	-0.53911
p-value	0.0002	<0.0001	0.1091	0.0095	<0.0001
6-Hydroxykynurenic acid	0.51974	0.48659	0.37594	0.41018	0.50557
p-value	<.0001	<.0001	0.0031	0.0011	<.0001
L-Adrenaline	-0.60921	-0.62906	-0.41017	-0.61271	-0.66019
p-value	<0.0001	<0.0001	0.0011	<0.0001	<0.0001
3D-(3-5/4)-Trihydroxycyclohexane	0.6358	0.58861	0.17138	0.50831	0.60281
p-value	<.0001	<.0001	0.1904	<.0001	<.0001
Triacanthine	-0.14124	-0.14282	0.01223	-0.21881	-0.21576
p-value	0.2817	0.2763	0.9261	0.093	0.0978
N5-Methyl-L-glutamine	-0.57703	-0.68202	-0.50753	-0.54394	-0.67236
p-value	<0.0001	<0.0001	<0.0001	<0.0001	<0.0001
2-Methyleneglutarate	0.08475	0.09153	-0.13932	-0.00686	0.22821
p-value	0.5197	0.4867	0.2884	0.9585	0.0795
4-Aminobenzoate	0.41218	0.38005	0.17205	0.27675	0.45169
p-value	0.0011	0.0027	0.1887	0.0323	0.0003
Peptide tryptophan	0.25743	0.13719	0.05017	0.1095	0.08097
p-value	0.0471	0.2959	0.7035	0.4049	0.5386
Vanillate	0.0793	0.06635	0.0539	0.04543	0.15354
p-value	0.547	0.6145	0.6825	0.7303	0.2415
9-Oxononanoic acid	0.23054	0.20645	0.26029	0.20292	0.13835
p-value	0.0764	0.1135	0.0446	0.12	0.2918
6-Carboxyhexanoate	0.10503	0.1531	0.14682	0.14326	0.24757
p-value	0.4245	0.2429	0.263	0.2748	0.0565
Spearman’s r and p-values for the correlation between the relative abundance of the metabolites detected in stool pellets and iron parameters in two independent experiments (n=60 total).
