# Supplementary material for: Transfusional iron overload and intravenous iron infusions modify the mouse gut microbiota similarly to dietary iron
Source: NPJ Biofilms Microbiomes. 2019 Sep 24;5:26. doi: 10.1038/s41522-019-0097-2 (PMC6760189; doi:10.1038/s41522-019-0097-2)
Supplement: Supplementary file 5 — Supplementary Data 5 [file 41522_2019_97_MOESM5_ESM.xlsx]

## Sheet: Sheet1
Supplementary Data 5. Spearman's correlation between metabolites in plasma and iron parameters
Metabolites	Spleen iron	Liver iron	Fecal iron	Hepcidin	Ferritin
alanine	-0.56155	-0.46257	-0.36004	-0.41104	-0.42062
p-value	<0.0001	0.0002	0.0047	0.0011	0.0008
arginine	-0.47483	-0.41089	-0.37938	-0.29781	-0.33563
p-value	0.0001	0.0011	0.0028	0.0208	0.0088
asparagine	-0.16277	-0.09119	-0.15099	-0.05679	-0.01612
p-value	0.214	0.4883	0.2495	0.6665	0.9027
glutamine	-0.24349	-0.13709	-0.17749	-0.10859	-0.03798
p-value	0.0608	0.2962	0.1749	0.4089	0.7732
histidine	-0.73232	-0.67702	-0.4289	-0.6441	-0.67461
p-value	<0.0001	<0.0001	0.0006	<0.0001	<0.0001
lysine	-0.50801	-0.57238	-0.34571	-0.4892	-0.62418
p-value	<0.0001	<0.0001	0.0068	<0.0001	<0.0001
phenylalanine	-0.32562	-0.29814	-0.22317	-0.25355	-0.27616
p-value	0.0111	0.0207	0.0865	0.0506	0.0327
proline	-0.22006	-0.14582	-0.13993	-0.0683	-0.0613
p-value	0.0911	0.2663	0.2863	0.6041	0.6418
serine	-0.22407	-0.17188	-0.11336	-0.09778	-0.1164
p-value	0.0852	0.1891	0.3884	0.4573	0.3758
threonine	-0.69698	-0.56293	-0.31342	-0.55861	-0.53354
p-value	<0.0001	<0.0001	0.0148	<0.0001	<0.0001
tryptophan	-0.06218	-0.04807	-0.06241	-0.10022	0.016
p-value	0.6369	0.7153	0.6357	0.4461	0.9034
tyrosine	-0.6306	-0.65502	-0.43001	-0.64744	-0.66867
p-value	<0.0001	<0.0001	0.0006	<0.0001	<0.0001
valine	-0.62054	-0.5254	-0.35112	-0.44064	-0.50062
p-value	<0.0001	<0.0001	0.0059	0.0004	<0.0001
Allantoate	-0.5917	-0.60383	-0.42662	-0.5683	-0.64727
p-value	<0.0001	<0.0001	0.0007	<0.0001	<0.0001
(S)(+)-Allantoin	-0.13901	-0.03712	-0.05685	0.08864	0.07841
p-value	0.2895	0.7783	0.6662	0.5007	0.5515
5-6-Dihydrothymine	-0.2673	-0.31487	-0.30186	-0.33674	-0.36316
p-value	0.039	0.0143	0.0191	0.0085	0.0043
Nicotinamide	-0.6114	-0.63284	-0.34893	-0.54177	-0.68031
p-value	<0.0001	<0.0001	0.0063	<0.0001	<0.0001
Uracil	-0.33607	-0.36382	-0.19472	-0.17074	-0.26872
p-value	0.0087	0.0043	0.136	0.1921	0.0379
Diphosphate	-0.50534	-0.30503	-0.29275	-0.22943	-0.21798
p-value	<0.0001	0.0178	0.0232	0.0778	0.0943
D-Glucose	0.28153	0.33187	0.12337	0.51104	0.42888
p-value	0.0293	0.0096	0.3477	<.0001	0.0006
Lactate	-0.61868	-0.64501	-0.34882	-0.4349	-0.66103
p-value	<0.0001	<0.0001	0.0063	0.0005	<0.0001
Mannitol	-0.3682	-0.21251	-0.18214	-0.2421	-0.08247
p-value	0.0038	0.1031	0.1637	0.0624	0.531
D-Ribose	0.21481	0.25663	0.12048	0.45863	0.35427
p-value	0.0993	0.0478	0.3592	0.0002	0.0055
Citrate	-0.61082	-0.59583	-0.40056	-0.54352	-0.6264
p-value	<0.0001	<0.0001	0.0015	<0.0001	<0.0001
2-Oxoglutarate	-0.46414	-0.42723	-0.39239	-0.37089	-0.41737
p-value	0.0002	0.0007	0.0019	0.0035	0.0009
Succinate	-0.60832	-0.52665	-0.31398	-0.55483	-0.50045
p-value	<0.0001	<0.0001	0.0146	<0.0001	<0.0001
Fumarate	-0.4241	-0.42151	-0.37522	-0.45483	-0.4503
p-value	0.0007	0.0008	0.0031	0.0003	0.0003
Malate	-0.45319	-0.46007	-0.37144	-0.4613	-0.50812
p-value	0.0003	0.0002	0.0035	0.0002	<0.0001
2-Hydroxyglutarate/Citramalate	0.05616	0.01723	0.1461	0.10111	-0.06944
p-value	0.67	0.8961	0.2653	0.4421	0.5981
Glutathione disulfide	0.34207	0.37466	0.26874	0.3411	0.4204
p-value	0.0075	0.0032	0.0379	0.0077	0.0008
5-Oxoproline	-0.52929	-0.47391	-0.28391	-0.48164	-0.52168
p-value	<0.0001	0.0001	0.0279	<0.0001	<0.0001
S-Glutathionyl-L-cysteine	-0.19878	-0.23573	0.0304	-0.16363	-0.32407
p-value	0.1279	0.0698	0.8177	0.2116	0.0115
Ascorbate	-0.06841	-0.11314	-0.19755	-0.0469	-0.19878
p-value	0.6035	0.3894	0.1303	0.7219	0.1279
Dehydroascorbate	-0.35697	-0.25229	-0.2753	-0.13365	-0.14076
p-value	0.0051	0.0518	0.0333	0.3087	0.2834
Sarcosine	0.09825	0.18983	-0.0304	0.16594	0.24916
p-value	0.4552	0.1463	0.8177	0.2051	0.0549
1-4-beta-D-Xylan	0.30478	0.36021	0.13704	0.50254	0.44855
p-value	0.0179	0.0047	0.2964	<.0001	0.0003
Creatine	-0.14501	-0.04529	-0.02829	0.01614	0.03857
p-value	0.2689	0.7311	0.8301	0.9026	0.7699
Pantothenol	-0.21259	-0.20395	-0.06902	-0.11976	-0.24604
p-value	0.1029	0.1181	0.6003	0.3621	0.0581
5-Hydroxyindoleacetate	-0.2371	-0.17099	-0.08997	-0.10384	-0.20809
p-value	0.0681	0.1915	0.4942	0.4298	0.1106
3-Methyleneoxindole	0.01681	0.01067	-0.08519	-0.07888	-0.04737
p-value	0.8986	0.9355	0.5175	0.5491	0.7193
Indole	-0.64766	-0.55893	-0.30614	-0.55989	-0.54508
p-value	<0.0001	<0.0001	0.0174	<0.0001	<0.0001
Indole-3-acetaldehyde	-0.60809	-0.41895	-0.29275	-0.47264	-0.37683
p-value	<0.0001	0.0009	0.0232	0.0001	0.003
Indole-3-acetate	-0.05338	0.03507	0.03112	0.14187	0.16088
p-value	0.6854	0.7903	0.8134	0.2796	0.2195
L-Adrenaline	-0.47964	-0.41311	-0.19105	-0.30956	-0.43302
p-value	0.0001	0.001	0.1437	0.0161	0.0005
3D-(3-5/4)-Trihydroxycyclohexane	-0.37069	-0.35126	-0.25996	-0.37819	-0.40537
p-value	0.0035	0.0059	0.0449	0.0029	0.0013
sn-Glycerol 3-phosphate	-0.64335	-0.58122	-0.27797	-0.47239	-0.62088
p-value	<0.0001	<0.0001	0.0315	0.0001	<0.0001
L-Carnitine	-0.57759	-0.50347	-0.40878	-0.40181	-0.4837
p-value	<0.0001	<0.0001	0.0012	0.0015	<0.0001
2-Deoxy-alpha-D-glucoside	-0.49778	-0.43612	-0.16249	-0.42118	-0.33243
p-value	<0.0001	0.0005	0.2148	0.0008	0.0095
Spearman’s r and p-values for the correlation between the relative abundance of the metabolites detected in plasma and iron parameters in two independent experiments (n=60 total).
